# Supplementary material for: Transcriptomic analysis of human brain microvascular endothelial cells exposed to laminin binding protein (adhesion lipoprotein) and Streptococcus pneumoniae
Source: Sci Rep. 2021 Apr 12;11:7970. doi: 10.1038/s41598-021-87021-4 (PMC8041795; doi:10.1038/s41598-021-87021-4)
Supplement: Supplementary file 1 — Supplementary Information 1. [file 41598_2021_87021_MOESM1_ESM.xlsx]

## Sheet: Summary
	This document was exported from Numbers. Each table was converted to an Excel worksheet. All other objects on each Numbers sheet were placed on separate worksheets. Please be aware that formula calculations may differ in Excel.
	Numbers Sheet Name	Excel Worksheet Name
	Dataset 1.1	Dataset 1.1
	Dataset 1.2	Dataset 1.2
	Dataset 1.3	Dataset 1.3
	Dataset 1.4	Dataset 1.4
	Dataset 1.5	Dataset 1.5
	Dataset 1.6	Dataset 1.6
	Dataset 1.7	Dataset 1.7
	Dataset 1.8	Dataset 1.8
	Dataset 1.9	Dataset 1.9
	Dataset 1.10	Dataset 1.10
	Dataset 1.11	Dataset 1.11

## Sheet: Dataset 1.1
Supplementary dataset 1.1. Genes of hBMEC induced after exposure to S. pneumoniae identified by RNA-seq analysis
No.	ENSEMBLGENE	logFC	unshrunk.logFC	logCPM	PValue
1	ENSG00000000003	0.417361	0.417807	4.55785	0.581714
2	ENSG00000000419	-0.128665	-0.128821	4.75884	0.872534
3	ENSG00000000460	-1.43246	-1.45717	1.78284	0.0431228
4	ENSG00000000971	0.131856	0.131889	6.9334	0.868554
5	ENSG00000001036	-0.290225	-0.290457	5.46241	0.710371
6	ENSG00000001084	0.0577743	0.0579093	4.10063	0.941401
7	ENSG00000001167	-0.384145	-0.385462	3.65317	0.615672
8	ENSG00000001461	-0.394921	-0.395167	5.25994	0.606211
9	ENSG00000001497	-0.412209	-0.412768	4.67499	0.589126
10	ENSG00000001617	-0.514102	-0.514288	6.48741	0.487831
11	ENSG00000001629	0.115344	0.115384	7.12431	0.884253
12	ENSG00000001631	0.183696	0.183892	4.98918	0.815144
13	ENSG00000002016	0.0753871	0.0758227	2.61476	0.923874
14	ENSG00000002079	0.225446	0.265885	1.0549	0.857858
15	ENSG00000002330	-0.268101	-0.268565	3.74084	0.732414
16	ENSG00000002549	0.484905	0.484949	9.73006	0.514339
17	ENSG00000002586	-0.280701	-0.280797	6.96131	0.719919
18	ENSG00000002822	-0.679737	-0.680884	4.26496	0.325607
19	ENSG00000002834	-0.315923	-0.316461	4.45423	0.684371
20	ENSG00000002919	-0.461733	-0.46254	4.37793	0.538541
21	ENSG00000003056	-0.614352	-0.615363	4.84921	0.38787
22	ENSG00000003147	0.501271	0.502919	3.23691	0.50056
23	ENSG00000003249	0.0836505	0.0837659	3.89936	0.915065
24	ENSG00000003393	-0.0233766	-0.0234165	4.64453	0.977359
25	ENSG00000003400	0.362984	0.363507	4.91978	0.636414
26	ENSG00000003402	0.059727	0.0597356	9.10057	0.939299
27	ENSG00000003436	1.43912	1.43926	8.50403	0.000112703
28	ENSG00000003509	-0.0345636	-0.0346647	3.65607	0.966138
29	ENSG00000003756	-0.782627	-0.782905	6.66323	0.22497
30	ENSG00000003987	-0.00646422	-0.00646749	2.04997	0.993331
31	ENSG00000003989	0.458282	0.458328	9.14237	0.540723
32	ENSG00000004142	0.046809	0.0468533	5.19697	0.953525
33	ENSG00000004399	-0.0682645	-0.0683168	5.1065	0.932529
34	ENSG00000004455	0.0429571	0.0429653	7.12469	0.95611
35	ENSG00000004468	3.18281	1.44269e+08	1.69862	0.00996117
36	ENSG00000004478	0.0318387	0.031876	3.44112	0.967419
37	ENSG00000004487	-0.0399292	-0.0399687	5.20588	0.960824
38	ENSG00000004534	0.0295035	0.0295199	5.91295	0.970332
39	ENSG00000004700	0.0861595	0.0862395	5.20124	0.912752
40	ENSG00000004766	-0.0163515	-0.0163783	4.63915	0.984634
41	ENSG00000004779	0.0302681	0.0302741	7.13549	0.969598
42	ENSG00000004799	-1.03759	-1.03907	4.18073	0.0782937
43	ENSG00000004864	0.157445	0.157561	5.21917	0.841865
44	ENSG00000004866	-0.15154	-0.151762	4.44222	0.848961
45	ENSG00000004897	-0.030716	-0.0307217	7.40084	0.970278
46	ENSG00000004961	-0.0122511	-0.0122587	6.07127	0.98875
47	ENSG00000004975	-0.0303861	-0.0304005	5.96625	0.970505
48	ENSG00000005007	-0.147355	-0.147381	7.39111	0.853314
49	ENSG00000005020	0.186911	0.187037	5.38095	0.811908
50	ENSG00000005022	0.33578	0.335814	8.08748	0.663013
51	ENSG00000005059	-0.184989	-0.185101	5.97362	0.815434
52	ENSG00000005075	-0.277336	-0.277512	5.46821	0.723296
53	ENSG00000005100	-0.387454	-0.387723	5.39539	0.615382
54	ENSG00000005156	-0.451911	-0.452683	4.41531	0.548646
55	ENSG00000005175	-0.22371	-0.223785	6.72275	0.776668
56	ENSG00000005189	0.0794108	0.0805601	2.37592	0.921044
57	ENSG00000005194	-0.100959	-0.101098	4.54858	0.899651
58	ENSG00000005206	-0.479892	-0.480496	4.38514	0.522051
59	ENSG00000005238	0.61115	0.613412	3.62931	0.394517
60	ENSG00000005243	-0.0661404	-0.0667212	1.85131	0.933702
61	ENSG00000005249	0.584237	0.584779	4.87755	0.414995
62	ENSG00000005302	0.247185	0.247307	6.15912	0.751621
63	ENSG00000005339	-0.519896	-0.520042	7.16766	0.480578
64	ENSG00000005436	0.257001	0.257384	4.19746	0.741677
65	ENSG00000005448	-0.12457	-0.124653	5.15042	0.876365
66	ENSG00000005469	-0.293211	-0.293653	4.03011	0.707321
67	ENSG00000005483	0.0708736	0.0708852	7.79744	0.930115
68	ENSG00000005486	-0.177789	-0.178164	3.78618	0.822812
69	ENSG00000005700	-0.195335	-0.195423	6.33969	0.805063
70	ENSG00000005801	-0.0365268	-0.0365753	3.25939	0.964287
71	ENSG00000005810	-0.18694	-0.187041	6.57039	0.813434
72	ENSG00000005812	0.00503954	0.00504219	4.85129	0.994135
73	ENSG00000005882	-0.141737	-0.142453	2.40856	0.858455
74	ENSG00000005884	-0.631882	-0.632178	6.29309	0.369271
75	ENSG00000005889	-0.304957	-0.305131	6.04002	0.695776
76	ENSG00000005893	0.123751	0.123767	8.00201	0.878091
77	ENSG00000006007	-0.40209	-0.402197	6.5049	0.599486
78	ENSG00000006015	-0.455035	-0.455638	4.27964	0.545651
79	ENSG00000006016	-0.722269	-0.722359	7.91156	0.294458
80	ENSG00000006025	-0.741271	-0.746488	2.10878	0.298105
81	ENSG00000006042	-0.428558	-0.430856	2.40169	0.574367
82	ENSG00000006062	-0.24528	-0.24761	2.11466	0.756377
83	ENSG00000006118	0.891376	0.898778	3.86916	0.19386
84	ENSG00000006125	0.0641426	0.0641501	8.06253	0.936202
85	ENSG00000006194	-0.294904	-0.295201	5.0157	0.706399
86	ENSG00000006210	3.37955	3.61698	3.79304	8.24319e-05
87	ENSG00000006282	0.29742	0.298318	3.00953	0.700996
88	ENSG00000006327	-1.1238	-1.12459	5.91559	0.0626191
89	ENSG00000006451	0.209672	0.209714	7.80729	0.789023
90	ENSG00000006453	0.228605	0.2292	3.22911	0.769803
91	ENSG00000006530	0.0337351	0.0338654	2.83715	0.965299
92	ENSG00000006534	-0.563077	-0.56366	4.45166	0.438482
93	ENSG00000006576	-0.41337	-0.413509	6.32507	0.5916
94	ENSG00000006607	-0.220186	-0.22053	4.14462	0.780313
95	ENSG00000006625	-0.111212	-0.111249	6.28154	0.88966
96	ENSG00000006634	-0.160763	-0.160829	6.34791	0.839733
97	ENSG00000006638	0.823481	0.830535	2.36861	0.231259
98	ENSG00000006652	0.21062	0.210906	4.9359	0.788197
99	ENSG00000006695	-0.112954	-0.113236	3.55505	0.887439
100	ENSG00000006704	0.48658	0.487459	3.90725	0.512402
101	ENSG00000006712	-0.427559	-0.427885	5.61203	0.573593
102	ENSG00000006715	-0.355759	-0.356005	5.62056	0.645319
103	ENSG00000006744	-0.239174	-0.239313	5.76256	0.761308
104	ENSG00000006756	0.247398	0.248121	3.34405	0.751187
105	ENSG00000006757	0.18022	0.181176	2.78872	0.818294
106	ENSG00000006831	0.165346	0.165362	8.07718	0.833638
107	ENSG00000007047	0.367831	0.36826	4.40881	0.630916
108	ENSG00000007080	-0.948708	-0.950115	4.40991	0.113464
109	ENSG00000007168	-0.0233229	-0.023329	7.00444	0.977583
110	ENSG00000007202	-0.21677	-0.216848	6.12596	0.783665
111	ENSG00000007255	-0.27589	-0.27608	5.25605	0.725734
112	ENSG00000007341	0.0442444	0.0444667	3.58899	0.955008
113	ENSG00000007376	-0.310177	-0.310756	3.75668	0.69094
114	ENSG00000007384	0.10677	0.106854	5.36641	0.892334
115	ENSG00000007392	-0.051572	-0.0516042	5.57287	0.949436
116	ENSG00000007541	0.313947	0.315205	2.68953	0.684872
117	ENSG00000007545	0.035341	0.0353933	4.51019	0.964124
118	ENSG00000007908	4.17517	4.72838	4.20865	1.63073e-05
119	ENSG00000007923	-0.722804	-0.727703	2.93957	0.308853
120	ENSG00000007944	0.819684	0.820801	4.37319	0.20269
121	ENSG00000007952	0.040309	0.0404851	2.95835	0.958328
122	ENSG00000007968	0.150166	0.150346	4.10028	0.848565
123	ENSG00000008018	-0.56766	-0.567704	8.64686	0.443142
124	ENSG00000008083	-0.51542	-0.515936	4.74412	0.48647
125	ENSG00000008086	-0.927867	-0.950414	1.63939	0.230965
126	ENSG00000008130	0.0355691	0.0356726	4.12591	0.963973
127	ENSG00000008256	-0.801101	-0.80117	8.18689	0.218069
128	ENSG00000008282	0.344639	0.344827	5.93622	0.654701
129	ENSG00000008283	-0.667034	-0.6709	2.6983	0.359492
130	ENSG00000008294	-0.213662	-0.213691	8.46506	0.786794
131	ENSG00000008300	0.538323	0.543832	2.08661	0.47168
132	ENSG00000008311	0.405283	0.406348	3.57583	0.593742
133	ENSG00000008324	-0.467122	-0.467706	4.60729	0.534634
134	ENSG00000008382	-0.133355	-0.133712	3.3693	0.867173
135	ENSG00000008394	0.927908	0.929705	3.97856	0.133974
136	ENSG00000008405	0.218638	0.218864	4.80854	0.780146
137	ENSG00000008441	-0.0893641	-0.0893977	6.29222	0.911563
138	ENSG00000008513	-0.646557	-0.646759	6.43355	0.355422
139	ENSG00000008517	0.788804	0.789996	5.80499	0.228268
140	ENSG00000008710	-0.431892	-0.434775	2.02874	0.577342
141	ENSG00000008735	-1.09606	-1.12287	1.60422	0.155048
142	ENSG00000008838	0.188208	0.188226	8.45953	0.809153
143	ENSG00000008853	0.284965	0.285504	3.95738	0.713723
144	ENSG00000008869	-0.31654	-0.317278	3.7935	0.683588
145	ENSG00000008952	0.275926	0.27595	8.59249	0.722875
146	ENSG00000008988	-0.0296209	-0.0296215	10.3975	0.971512
147	ENSG00000009307	0.106979	0.106983	10.06	0.89244
148	ENSG00000009335	-0.22992	-0.230008	6.22923	0.770512
149	ENSG00000009413	0.445121	0.445257	6.73294	0.55412
150	ENSG00000009780	-0.215253	-0.215535	4.75209	0.78517
151	ENSG00000009830	-0.077997	-0.078044	5.57704	0.923341
152	ENSG00000009844	-0.328687	-0.328854	5.94409	0.672221
153	ENSG00000009954	-0.0845142	-0.0845203	8.86927	0.917328
154	ENSG00000010017	0.302545	0.303026	4.35882	0.696036
155	ENSG00000010030	-0.0317301	-0.0318873	4.9531	0.968398
156	ENSG00000010072	0.210704	0.211045	4.26882	0.78803
157	ENSG00000010165	0.0458213	0.0458691	4.94511	0.953318
158	ENSG00000010219	-0.125666	-0.126154	3.20231	0.874472
159	ENSG00000010244	0.0585736	0.0585891	7.08423	0.942106
160	ENSG00000010256	0.0183494	0.0183614	5.12241	0.981183
161	ENSG00000010270	0.269546	0.270007	4.33241	0.729142
162	ENSG00000010278	0.889939	0.889976	9.28008	0.251963
163	ENSG00000010292	0.0858887	0.0859091	7.01744	0.912974
164	ENSG00000010295	-0.201253	-0.201334	5.77877	0.799708
165	ENSG00000010318	-0.0240865	-0.0241582	3.52099	0.976608
166	ENSG00000010322	-0.147265	-0.147425	4.42157	0.8534
167	ENSG00000010404	0.197158	0.197416	4.71629	0.801629
168	ENSG00000010539	0.214879	0.215355	3.8231	0.783832
169	ENSG00000010626	-0.194007	-0.19438	4.10357	0.807014
170	ENSG00000010704	-0.0567234	-0.0569918	2.51919	0.943678
171	ENSG00000010803	-0.122625	-0.12275	4.54411	0.878183
172	ENSG00000010810	0.0603616	0.0603961	5.88765	0.939654
173	ENSG00000010818	0.631477	0.63228	6.17129	0.368243
174	ENSG00000011007	-0.288857	-0.289034	5.98024	0.711773
175	ENSG00000011009	0.422896	0.42299	6.7575	0.57603
176	ENSG00000011021	0.504659	0.506283	3.46315	0.495196
177	ENSG00000011028	0.736314	0.736748	5.15504	0.273088
178	ENSG00000011105	0.0181547	0.0181639	5.54184	0.98076
179	ENSG00000011114	-0.302923	-0.302993	6.73189	0.697926
180	ENSG00000011132	0.260557	0.261726	2.88555	0.737826
181	ENSG00000011143	-0.675038	-0.679516	2.34637	0.347533
182	ENSG00000011198	0.527109	0.528306	4.16106	0.472066
183	ENSG00000011243	-0.584954	-0.586076	4.65151	0.419542
184	ENSG00000011258	0.497772	0.49963	3.4711	0.50177
185	ENSG00000011260	-0.125992	-0.126048	6.51129	0.875489
186	ENSG00000011275	-0.302577	-0.302746	5.88835	0.698161
187	ENSG00000011295	-0.0917212	-0.0917365	7.30158	0.909688
188	ENSG00000011304	-0.205199	-0.205222	8.02182	0.795225
189	ENSG00000011376	-0.205931	-0.206287	4.51423	0.794398
190	ENSG00000011405	-0.456202	-0.456228	9.05403	0.545343
191	ENSG00000011422	0.890277	0.890903	6.60941	0.155353
192	ENSG00000011426	-0.287273	-0.287315	7.90336	0.713621
193	ENSG00000011451	0.0573784	0.05743	4.97266	0.941993
194	ENSG00000011454	0.0294909	0.029497	7.09128	0.970624
195	ENSG00000011478	0.860689	0.869359	1.56221	0.264586
196	ENSG00000011485	-0.0378356	-0.0379441	3.514	0.963012
197	ENSG00000011523	-0.0966726	-0.0968292	3.83898	0.90406
198	ENSG00000011566	-0.204229	-0.204644	4.38415	0.796041
199	ENSG00000011638	-0.0554207	-0.0556904	2.6593	0.94499
200	ENSG00000012048	-0.524459	-0.524616	6.88975	0.475962
201	ENSG00000012061	0.503062	0.504176	3.83124	0.495972
202	ENSG00000012171	0.490547	0.494731	1.65703	0.520787
203	ENSG00000012174	0.0827059	0.0828893	3.65063	0.916246
204	ENSG00000012232	0.760924	0.763652	3.00023	0.261347
205	ENSG00000012660	0.429576	0.429718	6.64351	0.577437
206	ENSG00000012779	1.87514	1.89319	1.95528	0.00524262
207	ENSG00000012822	0.188534	0.188896	3.99477	0.810278
208	ENSG00000012963	-0.30442	-0.30463	5.37602	0.696301
209	ENSG00000012983	-0.162888	-0.162956	6.43191	0.838233
210	ENSG00000013275	-0.309532	-0.309678	6.18647	0.691497
211	ENSG00000013288	0.311058	0.311298	5.36608	0.687954
212	ENSG00000013297	-0.415837	-0.415907	7.45518	0.585754
213	ENSG00000013306	-0.114305	-0.114366	5.64968	0.886651
214	ENSG00000013364	0.205452	0.205554	6.09584	0.793217
215	ENSG00000013374	-0.0674134	-0.0674231	8.95445	0.934188
216	ENSG00000013375	0.107504	0.107583	5.70575	0.892483
217	ENSG00000013392	0.974097	0.978974	2.84428	0.131276
218	ENSG00000013441	-0.252729	-0.252856	6.3728	0.747726
219	ENSG00000013503	-0.523109	-0.524297	3.9048	0.477763
220	ENSG00000013561	-0.329259	-0.329398	5.98457	0.672423
221	ENSG00000013573	-0.0938574	-0.0939215	5.41324	0.907037
222	ENSG00000013583	0.274013	0.274134	5.8437	0.724866
223	ENSG00000013588	-0.965374	-0.965483	8.25047	0.0851756
224	ENSG00000013810	-0.318547	-0.318638	6.59423	0.682417
225	ENSG00000014123	-0.00793894	-0.0079414	5.01276	0.992865
226	ENSG00000014138	0.0817455	0.0818477	4.49503	0.917543
227	ENSG00000014164	0.232568	0.234493	2.09294	0.766865
228	ENSG00000014216	-0.840472	-0.841151	5.25556	0.18527
229	ENSG00000014641	0.342506	0.342583	6.89077	0.656823
230	ENSG00000014824	0.133886	0.133935	6.2487	0.8666
231	ENSG00000014914	0.589932	0.593541	3.2787	0.414786
232	ENSG00000014919	0.163045	0.163187	5.0302	0.83621
233	ENSG00000015133	-0.536317	-0.536709	5.33683	0.464322
234	ENSG00000015153	0.412605	0.412948	5.17005	0.588244
235	ENSG00000015171	-0.443739	-0.443901	6.4736	0.560807
236	ENSG00000015475	0.148584	0.148762	5.12671	0.850476
237	ENSG00000015532	-0.22586	-0.226027	4.88528	0.775067
238	ENSG00000015676	-0.892493	-0.89282	6.18889	0.138322
239	ENSG00000016864	-0.277196	-0.277653	4.24312	0.723602
240	ENSG00000017260	0.0251574	0.0251791	5.05221	0.974413
241	ENSG00000017483	0.55384	0.554329	5.85469	0.44682
242	ENSG00000017797	0.183138	0.183165	7.5611	0.816292
243	ENSG00000018189	0.0779771	0.0780655	5.05923	0.921517
244	ENSG00000018408	0.250564	0.250637	6.61611	0.74818
245	ENSG00000018510	0.0541452	0.0541765	5.4614	0.945672
246	ENSG00000018610	-0.166539	-0.166922	3.76537	0.833859
247	ENSG00000018699	-0.100107	-0.100401	3.78088	0.900296
248	ENSG00000019144	-0.656643	-0.658381	3.76557	0.349599
249	ENSG00000019485	-0.279756	-0.280337	3.91327	0.720932
250	ENSG00000019582	2.84838	2.99466	1.83444	0.000696875
251	ENSG00000019995	-0.128348	-0.128502	4.65738	0.872215
252	ENSG00000020129	0.0300172	0.030054	4.05276	0.968917
253	ENSG00000020256	0.00254371	0.00252876	3.01014	0.996503
254	ENSG00000020426	0.299561	0.29978	5.53721	0.699425
255	ENSG00000020577	-0.392162	-0.392585	5.53297	0.610543
256	ENSG00000020633	0.801532	0.805955	3.73241	0.230213
257	ENSG00000020922	-0.225808	-0.225868	6.64927	0.774584
258	ENSG00000021355	0.255862	0.256046	5.63599	0.743006
259	ENSG00000021574	-0.270122	-0.270458	4.57859	0.730396
260	ENSG00000021762	0.00265145	0.00265411	4.99296	0.996386
261	ENSG00000021776	0.0492666	0.0492936	5.76219	0.950651
262	ENSG00000022267	0.0433171	0.0433322	6.0508	0.95625
263	ENSG00000022277	-0.344303	-0.344409	6.70088	0.656934
264	ENSG00000022840	0.184155	0.184185	7.41263	0.814443
265	ENSG00000023041	0.288607	0.28875	6.14333	0.710351
266	ENSG00000023171	1.11098	1.11191	4.99159	0.0293494
267	ENSG00000023191	0.117032	0.117084	6.12443	0.883236
268	ENSG00000023228	-0.0467655	-0.0467801	6.45256	0.954517
269	ENSG00000023287	0.571231	0.571332	7.51444	0.427316
270	ENSG00000023318	-0.174757	-0.174858	6.11296	0.82571
271	ENSG00000023330	0.279457	0.279976	4.26399	0.719392
272	ENSG00000023445	1.28542	1.28624	7.60147	0.00280756
273	ENSG00000023516	0.0104908	0.0104965	5.56862	0.988779
274	ENSG00000023572	-0.276321	-0.276614	5.02325	0.724297
275	ENSG00000023608	0.0220099	0.0220115	8.86113	0.977945
276	ENSG00000023697	0.299749	0.300124	4.51438	0.698784
277	ENSG00000023734	-0.179112	-0.179157	6.84183	0.82133
278	ENSG00000023839	0.178593	0.190588	1.04863	0.851202
279	ENSG00000023902	-0.00371769	-0.00371952	7.08775	0.997307
280	ENSG00000023909	-0.27798	-0.278024	7.52296	0.722913
281	ENSG00000024048	-0.43813	-0.438383	6.0962	0.566287
282	ENSG00000024422	-0.582766	-0.582981	6.36241	0.418692
283	ENSG00000024526	-0.102247	-0.10229	5.87488	0.899201
284	ENSG00000024862	-0.236295	-0.236471	5.55742	0.764163
285	ENSG00000025156	0.00874988	0.00875004	6.03342	0.989865
286	ENSG00000025293	-0.14922	-0.149275	6.15105	0.851373
287	ENSG00000025434	0.393129	0.39576	2.10285	0.607118
288	ENSG00000025708	0.42847	0.428675	7.32508	0.570757
289	ENSG00000025770	-1.03054	-1.03103	5.84339	0.0897513
290	ENSG00000025772	-0.0592235	-0.0592546	5.7858	0.941679
291	ENSG00000025796	0.231235	0.231279	7.32476	0.767438
292	ENSG00000025800	-0.114961	-0.114976	7.71148	0.886551
293	ENSG00000026025	-0.148508	-0.148518	9.4355	0.85221
294	ENSG00000026103	0.632681	0.637331	3.37995	0.378721
295	ENSG00000026297	-0.0170224	-0.0170658	2.52965	0.98368
296	ENSG00000026508	0.168585	0.168649	7.68975	0.830787
297	ENSG00000026652	-0.0309024	-0.0309763	3.03454	0.969954
298	ENSG00000026950	0.0528092	0.0528844	5.10096	0.946893
299	ENSG00000027001	0.102309	0.102636	3.32224	0.896545
300	ENSG00000027075	0.469455	0.469695	5.91845	0.531577
301	ENSG00000027697	0.613676	0.614378	4.89657	0.395263
302	ENSG00000027847	-0.107429	-0.107528	5.18402	0.893172
303	ENSG00000027869	-0.522732	-0.528498	1.77416	0.500286
304	ENSG00000028116	-0.130678	-0.130807	5.38584	0.870018
305	ENSG00000028137	0.061138	0.061154	7.02187	0.937426
306	ENSG00000028203	-0.336116	-0.336307	6.17849	0.664779
307	ENSG00000028277	0.945072	0.949312	5.24799	0.11997
308	ENSG00000028310	-0.68762	-0.687872	6.35834	0.315321
309	ENSG00000028528	0.0260016	0.0260066	7.06526	0.972443
310	ENSG00000028839	-0.234701	-0.235692	3.00372	0.765055
311	ENSG00000029153	0.472264	0.473028	4.62655	0.526794
312	ENSG00000029363	0.0176567	0.0176594	7.76645	0.982228
313	ENSG00000029364	0.117972	0.118056	5.307	0.88196
314	ENSG00000029639	0.362506	0.363872	3.23659	0.635899
315	ENSG00000029725	0.0173529	0.0173575	6.76924	0.982257
316	ENSG00000029993	-0.515202	-0.515614	5.20426	0.485279
317	ENSG00000030066	-0.0362343	-0.0362846	4.44469	0.964573
318	ENSG00000030110	-0.556056	-0.557108	4.26547	0.450117
319	ENSG00000030419	0.309071	0.310012	3.51516	0.689441
320	ENSG00000030582	-0.384289	-0.384352	7.87975	0.617656
321	ENSG00000031003	-0.260323	-0.260826	4.02158	0.740154
322	ENSG00000031081	0.286912	0.287104	5.48128	0.711573
323	ENSG00000031691	0.631069	0.63131	6.25896	0.368945
324	ENSG00000031698	-0.17419	-0.174233	7.1848	0.826272
325	ENSG00000031823	-0.120465	-0.120698	4.0531	0.880069
326	ENSG00000032219	0.0384548	0.0384637	6.89054	0.960924
327	ENSG00000032389	-0.146758	-0.147085	3.80542	0.853701
328	ENSG00000032444	-0.0489446	-0.0491689	2.93073	0.951699
329	ENSG00000032742	-0.0599937	-0.0601044	3.94294	0.94061
330	ENSG00000033011	-0.173316	-0.174364	2.20168	0.826644
331	ENSG00000033030	0.0693428	0.0694003	5.49713	0.930477
332	ENSG00000033050	0.0582248	0.058275	5.15292	0.941048
333	ENSG00000033100	0.278951	0.280813	2.46704	0.719381
334	ENSG00000033170	0.54307	0.543735	4.82552	0.455906
335	ENSG00000033178	-0.104356	-0.104399	6.78843	0.898053
336	ENSG00000033327	0.0329548	0.0329777	4.66795	0.96586
337	ENSG00000033627	-0.52367	-0.524139	5.42135	0.476685
338	ENSG00000033800	0.0507402	0.0507682	5.6757	0.9493
339	ENSG00000033867	0.0981356	0.0982027	5.78814	0.901618
340	ENSG00000034053	-0.383288	-0.385575	2.07858	0.618081
341	ENSG00000034152	-0.572076	-0.572598	5.94987	0.438294
342	ENSG00000034510	-0.667816	-0.667887	8.6092	0.333813
343	ENSG00000034533	0.521578	0.525789	2.18318	0.484685
344	ENSG00000034677	-0.0972602	-0.0973327	5.74351	0.903468
345	ENSG00000034693	0.172512	0.173033	3.52836	0.82606
346	ENSG00000034713	0.501146	0.501282	6.87119	0.497951
347	ENSG00000035115	0.0859056	0.0863026	2.60736	0.913189
348	ENSG00000035141	-0.282214	-0.282461	5.0207	0.7184
349	ENSG00000035403	-0.318582	-0.318653	7.23658	0.682421
350	ENSG00000035499	-0.716032	-0.717886	3.4564	0.296981
351	ENSG00000035664	0.292811	0.295086	1.71562	0.708725
352	ENSG00000035681	-0.178627	-0.178917	4.71865	0.8217
353	ENSG00000035687	0.139057	0.139109	6.57862	0.860925
354	ENSG00000035862	-0.118708	-0.118713	9.31944	0.88227
355	ENSG00000035928	0.249743	0.249773	7.8037	0.748937
356	ENSG00000036054	-0.154919	-0.155088	5.20361	0.84552
357	ENSG00000036257	0.33212	0.332408	5.25994	0.66694
358	ENSG00000036448	-0.761974	-0.794834	1.75939	0.364592
359	ENSG00000036549	-0.316666	-0.316853	6.00435	0.68412
360	ENSG00000037042	1.01658	1.01876	3.4446	0.0820305
361	ENSG00000037241	0.178048	0.178174	5.62999	0.82081
362	ENSG00000037474	-0.577633	-0.57808	5.69252	0.423116
363	ENSG00000037637	-0.210997	-0.211436	3.65174	0.789443
364	ENSG00000037749	0.15899	0.159512	3.3657	0.839861
365	ENSG00000037897	-0.523774	-0.524422	4.97546	0.48105
366	ENSG00000038002	-0.174958	-0.175279	4.25675	0.825428
367	ENSG00000038210	0.0430355	0.0432011	3.82963	0.956206
368	ENSG00000038219	0.108475	0.10849	7.87521	0.891075
369	ENSG00000038274	0.473708	0.474004	5.73161	0.525432
370	ENSG00000038358	-0.0100267	-0.0105097	1.54044	0.988204
371	ENSG00000038382	-0.429289	-0.429455	6.7645	0.572934
372	ENSG00000038532	-0.322616	-0.323263	3.83134	0.677679
373	ENSG00000039123	-0.511337	-0.511441	7.31963	0.489264
374	ENSG00000039139	0.792077	0.800964	2.31944	0.262548
375	ENSG00000039319	-0.0277152	-0.0277284	5.97729	0.973125
376	ENSG00000039523	0.262384	0.262546	5.99389	0.736484
377	ENSG00000039560	0.146123	0.146141	8.13423	0.856015
378	ENSG00000039650	-0.102568	-0.102656	4.97859	0.898455
379	ENSG00000040199	-0.287684	-0.288866	3.3401	0.711866
380	ENSG00000040275	-0.673843	-0.673925	7.83836	0.327844
381	ENSG00000040341	0.0783339	0.078397	4.84673	0.921205
382	ENSG00000040487	0.311359	0.31178	4.39901	0.687587
383	ENSG00000040531	0.118676	0.118831	4.39134	0.879956
384	ENSG00000040608	-1.14776	-1.15625	2.29537	0.0698763
385	ENSG00000040633	0.020397	0.0204046	5.90776	0.978777
386	ENSG00000040933	-0.4917	-0.492875	3.51374	0.510196
387	ENSG00000041353	0.315728	0.320361	1.68621	0.710418
388	ENSG00000041357	0.116259	0.116276	8.31178	0.884781
389	ENSG00000041802	0.0475901	0.0476019	6.8853	0.952002
390	ENSG00000041880	-0.441643	-0.442229	4.93896	0.559916
391	ENSG00000041988	-0.396654	-0.397123	4.6481	0.604949
392	ENSG00000042062	2.38697	2.39395	3.99205	3.0775e-05
393	ENSG00000042088	0.142286	0.142437	4.84457	0.856883
394	ENSG00000042286	-0.259415	-0.259587	5.85623	0.741086
395	ENSG00000042317	0.0448352	0.0451829	2.26573	0.954237
396	ENSG00000042429	0.0603967	0.060499	4.5436	0.939013
397	ENSG00000042445	-0.298656	-0.298754	6.20063	0.702147
398	ENSG00000042493	-0.887962	-0.888255	6.64195	0.175112
399	ENSG00000042753	-0.687309	-0.687411	7.67643	0.324524
400	ENSG00000043093	0.0269008	0.0269392	4.60297	0.972217
401	ENSG00000043143	-0.605885	-0.606293	6.17523	0.394625
402	ENSG00000043514	0.373183	0.374054	3.70092	0.625454
403	ENSG00000043591	-0.511219	-0.511612	5.27629	0.489267
404	ENSG00000044090	0.562583	0.566417	2.25663	0.445902
405	ENSG00000044115	-0.179139	-0.17918	7.4578	0.821317
406	ENSG00000044446	0.264453	0.26519	3.05403	0.734009
407	ENSG00000044459	-0.0394495	-0.0394596	7.00669	0.961666
408	ENSG00000044574	-0.583292	-0.583309	10.6717	0.418971
409	ENSG00000046647	-0.133894	-0.134344	3.06319	0.866694
410	ENSG00000046651	0.295145	0.295349	5.94764	0.703849
411	ENSG00000047056	0.0915495	0.0919907	2.82253	0.907322
412	ENSG00000047188	-0.164837	-0.164958	5.28687	0.83568
413	ENSG00000047230	-0.0255685	-0.0256264	3.63578	0.975274
414	ENSG00000047249	0.220425	0.220618	5.15641	0.778129
415	ENSG00000047315	0.271559	0.271714	6.03943	0.727334
416	ENSG00000047346	0.621393	0.6222	4.59969	0.381964
417	ENSG00000047410	0.066076	0.0660801	9.18235	0.934081
418	ENSG00000047457	0.574078	0.628601	0.275091	0.604827
419	ENSG00000047578	-0.0834326	-0.0838251	3.07359	0.916778
420	ENSG00000047579	0.0284675	0.0284826	5.70959	0.970875
421	ENSG00000047621	-0.614693	-0.614966	6.20931	0.3859
422	ENSG00000047634	0.477021	0.479696	3.06379	0.529414
423	ENSG00000047644	0.344353	0.344485	6.09896	0.655428
424	ENSG00000047648	0.59064	0.592959	2.90602	0.413586
425	ENSG00000047849	-0.382908	-0.382945	8.48089	0.624496
426	ENSG00000047932	-0.0173523	-0.0173625	6.00867	0.983484
427	ENSG00000048028	0.337367	0.337735	5.19224	0.662149
428	ENSG00000048052	0.0873562	0.0882187	4.68997	0.912922
429	ENSG00000048140	-0.357758	-0.358218	4.35707	0.643116
430	ENSG00000048162	-0.0190708	-0.0190879	5.12865	0.981697
431	ENSG00000048392	0.196449	0.196755	4.50922	0.802183
432	ENSG00000048405	0.113531	0.1137	4.49088	0.885416
433	ENSG00000048471	-0.422718	-0.424686	2.71045	0.578141
434	ENSG00000048544	-0.387542	-0.387688	6.21744	0.614481
435	ENSG00000048649	0.0635555	0.0635639	7.9596	0.937252
436	ENSG00000048707	-0.752186	-0.753066	4.97101	0.256333
437	ENSG00000048828	-0.404074	-0.404092	9.41505	0.598778
438	ENSG00000048991	0.027407	0.0274302	5.14145	0.971965
439	ENSG00000049130	-0.61466	-0.617097	3.91212	0.399089
440	ENSG00000049167	0.591068	0.59582	1.84491	0.430678
441	ENSG00000049192	0.0750403	0.0751936	5.05909	0.923663
442	ENSG00000049239	0.528756	0.529601	3.88005	0.4708
443	ENSG00000049245	0.154819	0.154882	6.21753	0.845068
444	ENSG00000049246	0.384576	0.385664	3.45589	0.614031
445	ENSG00000049249	0.87949	0.971419	1.17482	0.394746
446	ENSG00000049323	0.252517	0.252932	4.34185	0.74622
447	ENSG00000049449	0.157665	0.157818	5.57469	0.841255
448	ENSG00000049541	-0.00916313	-0.00917138	5.31955	0.99168
449	ENSG00000049618	0.278225	0.278356	5.92571	0.720672
450	ENSG00000049656	-0.431607	-0.431723	6.96212	0.569912
451	ENSG00000049759	0.254736	0.254785	7.76229	0.74399
452	ENSG00000049769	0.0139172	0.0140169	0.889974	0.989416
453	ENSG00000049860	0.0168348	0.0168492	5.3502	0.981443
454	ENSG00000049883	0.0578142	0.0580563	3.32262	0.940907
455	ENSG00000050165	0.590891	0.591333	5.46489	0.408103
456	ENSG00000050327	-0.353247	-0.353871	4.21445	0.649359
457	ENSG00000050344	0.0262245	0.0262405	6.618	0.973199
458	ENSG00000050393	0.242968	0.243178	5.20165	0.755866
459	ENSG00000050405	0.223291	0.223308	9.31801	0.775365
460	ENSG00000050426	0.343254	0.343718	4.5465	0.655977
461	ENSG00000050748	0.126641	0.126879	3.74033	0.871954
462	ENSG00000050820	-0.275488	-0.275679	5.56398	0.725097
463	ENSG00000051009	-0.242325	-0.242765	4.14686	0.758024
464	ENSG00000051108	-0.0564273	-0.0564704	5.76122	0.944374
465	ENSG00000051128	-0.229356	-0.229398	7.13602	0.772391
466	ENSG00000051180	-0.060987	-0.0610198	5.72604	0.939926
467	ENSG00000051341	-0.404282	-0.404622	5.35835	0.597305
468	ENSG00000051382	0.124301	0.1245	3.9589	0.874828
469	ENSG00000051596	-0.138852	-0.140008	1.64323	0.862517
470	ENSG00000051620	0.0423204	0.0423296	7.15655	0.958028
471	ENSG00000051825	-0.168313	-0.168444	5.33119	0.832177
472	ENSG00000052126	0.505409	0.506006	4.4183	0.49355
473	ENSG00000052723	0.0111262	0.0111441	4.6165	0.987485
474	ENSG00000052749	-0.418454	-0.419294	4.2924	0.581724
475	ENSG00000052795	0.0924559	0.0925205	5.62566	0.907738
476	ENSG00000052802	0.579819	0.579953	7.50167	0.418748
477	ENSG00000052841	-0.077054	-0.0770878	6.20602	0.92465
478	ENSG00000053254	-0.301865	-0.301916	7.09483	0.698998
479	ENSG00000053371	-0.599234	-0.599371	6.72556	0.402229
480	ENSG00000053372	-0.231237	-0.231305	6.6049	0.769164
481	ENSG00000053501	-0.0364567	-0.0366005	2.91023	0.964414
482	ENSG00000053524	1.97274	2.07527	2.0385	0.0199391
483	ENSG00000053747	-0.366294	-0.368421	3.28588	0.633837
484	ENSG00000053770	0.45535	0.455911	4.62255	0.543647
485	ENSG00000053900	-0.194613	-0.19484	4.7197	0.805877
486	ENSG00000054116	-0.0604991	-0.0605186	6.5956	0.941064
487	ENSG00000054118	0.197757	0.197781	7.9349	0.800941
488	ENSG00000054148	0.374082	0.375408	3.12564	0.62545
489	ENSG00000054219	0.909267	0.914729	2.51238	0.166169
490	ENSG00000054267	0.1373	0.137319	8.04206	0.862477
491	ENSG00000054282	0.0270624	0.0270957	4.65593	0.972549
492	ENSG00000054523	-0.503562	-0.503749	6.5046	0.497029
493	ENSG00000054598	0.204771	0.208468	2.81582	0.799114
494	ENSG00000054611	-0.157252	-0.157367	5.1872	0.843301
495	ENSG00000054654	-0.407591	-0.407613	9.69455	0.594096
496	ENSG00000054793	-0.522516	-0.524547	2.89296	0.480774
497	ENSG00000054965	-0.290508	-0.291016	3.86783	0.709942
498	ENSG00000054967	-0.122051	-0.122633	3.14019	0.877952
499	ENSG00000054983	-0.032231	-0.0323367	3.41053	0.96859
500	ENSG00000055044	0.201698	0.201726	7.98701	0.796995
501	ENSG00000055070	-0.193357	-0.193433	6.33399	0.807055
502	ENSG00000055130	0.326152	0.326401	5.44125	0.672919
503	ENSG00000055147	0.12723	0.127422	4.18609	0.871783
504	ENSG00000055208	0.0917092	0.0917483	6.42957	0.907476
505	ENSG00000055211	0.099291	0.0993088	7.40541	0.90201
506	ENSG00000055332	-0.21439	-0.214414	8.58307	0.786077
507	ENSG00000055483	-0.245255	-0.245385	6.12601	0.755203
508	ENSG00000055609	-0.413921	-0.414059	6.65552	0.588675
509	ENSG00000055917	-0.0429373	-0.0429541	6.1674	0.958248
510	ENSG00000055950	-0.0300234	-0.0300325	6.43422	0.970971
511	ENSG00000056050	-0.173286	-0.173383	5.52268	0.827228
512	ENSG00000056097	0.233776	0.233835	7.0792	0.764919
513	ENSG00000056277	0.484195	0.487742	2.44237	0.525473
514	ENSG00000056558	1.17878	1.18625	5.33323	0.0370618
515	ENSG00000056586	-0.352	-0.352111	6.76337	0.649836
516	ENSG00000056972	1.01234	1.01334	5.36381	0.0648372
517	ENSG00000057019	-0.580838	-0.580975	7.45602	0.41941
518	ENSG00000057252	0.308102	0.308298	5.6305	0.690927
519	ENSG00000057294	-0.491586	-0.492032	5.03726	0.509003
520	ENSG00000057608	0.0777083	0.0777314	6.75656	0.923401
521	ENSG00000057663	0.250569	0.250923	4.63047	0.748109
522	ENSG00000057704	0.132832	0.133537	2.02164	0.866449
523	ENSG00000057757	-0.184557	-0.18465	5.77918	0.815918
524	ENSG00000057935	0.119508	0.119668	4.3635	0.87906
525	ENSG00000058056	0.0385661	0.0385977	5.06492	0.961602
526	ENSG00000058063	-0.102653	-0.102774	4.71578	0.89826
527	ENSG00000058085	0.378834	0.385559	4.21074	0.623486
528	ENSG00000058091	0.196732	0.196881	5.10743	0.802076
529	ENSG00000058262	-0.178612	-0.178638	7.77714	0.821871
530	ENSG00000058272	0.0926338	0.0926476	7.82946	0.907776
531	ENSG00000058453	-0.131196	-0.131472	3.45346	0.870171
532	ENSG00000058600	0.183347	0.183731	3.88283	0.815444
533	ENSG00000058668	-0.423293	-0.42345	6.3904	0.580029
534	ENSG00000058673	0.294066	0.294181	6.38209	0.704785
535	ENSG00000058729	-0.0218796	-0.0219044	4.62213	0.978848
536	ENSG00000058799	0.0998337	0.0999633	4.68928	0.899167
537	ENSG00000058804	-0.0898692	-0.0899131	5.77306	0.911347
538	ENSG00000059122	-0.234051	-0.234707	3.25449	0.766219
539	ENSG00000059145	-0.267888	-0.268488	3.68194	0.732402
540	ENSG00000059377	-0.600089	-0.606513	1.81154	0.428285
541	ENSG00000059378	-0.369284	-0.369497	6.77499	0.633502
542	ENSG00000059573	-0.299361	-0.300172	3.35309	0.701615
543	ENSG00000059588	-0.00911698	-0.00913556	2.88349	0.991796
544	ENSG00000059691	-0.110668	-0.110813	4.5544	0.889933
545	ENSG00000059728	-0.127479	-0.127679	5.69366	0.872803
546	ENSG00000059758	0.380268	0.380671	5.37889	0.618894
547	ENSG00000059769	0.0721282	0.0722314	4.63606	0.927366
548	ENSG00000059804	0.494276	0.494789	5.17795	0.504844
549	ENSG00000059915	1.35011	1.39692	2.16325	0.11782
550	ENSG00000060069	0.438238	0.439361	3.59354	0.56082
551	ENSG00000060138	0.203634	0.203645	9.18567	0.795034
552	ENSG00000060237	-0.351799	-0.351857	7.79899	0.64996
553	ENSG00000060339	0.19308	0.193102	8.35358	0.805631
554	ENSG00000060491	-0.0610723	-0.061102	6.76907	0.940713
555	ENSG00000060642	0.612994	0.62025	2.50416	0.404729
556	ENSG00000060656	0.635864	0.63743	3.06536	0.38274
557	ENSG00000060688	-0.0472021	-0.0473275	3.54791	0.953428
558	ENSG00000060749	-0.136459	-0.136523	6.02312	0.864524
559	ENSG00000060762	0.139465	0.139813	3.82118	0.859131
560	ENSG00000060982	-0.112785	-0.112831	6.2634	0.888019
561	ENSG00000061273	0.374421	0.374433	9.74795	0.625068
562	ENSG00000061676	0.143985	0.144067	5.89808	0.854822
563	ENSG00000061794	0.12194	0.122026	5.51249	0.877199
564	ENSG00000061936	-0.21829	-0.218355	6.79424	0.782082
565	ENSG00000061938	-0.1184	-0.11865	4.30094	0.881959
566	ENSG00000061987	-0.498068	-0.498732	4.58904	0.502389
567	ENSG00000062194	0.0696002	0.0696147	7.92034	0.931372
568	ENSG00000062282	1.61658	1.63142	1.98278	0.0141976
569	ENSG00000062370	0.161607	0.162922	1.76309	0.837719
570	ENSG00000062485	0.190362	0.190458	5.93374	0.808441
571	ENSG00000062582	-0.135623	-0.137035	2.26179	0.864727
572	ENSG00000062598	-0.204599	-0.204846	4.89681	0.795817
573	ENSG00000062650	0.165169	0.16521	7.26747	0.834172
574	ENSG00000062716	0.313683	0.313755	7.54331	0.685438
575	ENSG00000062725	-0.19318	-0.193325	5.60022	0.807247
576	ENSG00000062822	-0.567997	-0.575485	1.71188	0.464466
577	ENSG00000063046	0.166696	0.166791	5.74747	0.832313
578	ENSG00000063169	0.428256	0.430616	2.40836	0.574576
579	ENSG00000063177	0.102348	0.102352	9.73288	0.897149
580	ENSG00000063180	0.19258	0.193751	1.79372	0.811388
581	ENSG00000063241	-0.613021	-0.614567	3.78983	0.409663
582	ENSG00000063244	-0.866986	-0.868307	4.96925	0.162012
583	ENSG00000063245	-0.319429	-0.319655	5.32874	0.681346
584	ENSG00000063322	-0.180507	-0.18062	5.63396	0.819962
585	ENSG00000063438	-0.278425	-0.279552	3.44012	0.721061
586	ENSG00000063601	-0.375506	-0.376562	3.61146	0.624448
587	ENSG00000063660	-1.09084	-1.09745	2.56698	0.0842187
588	ENSG00000063854	-0.0615794	-0.0616097	5.74095	0.939321
589	ENSG00000063978	0.546844	0.547834	4.13621	0.454459
590	ENSG00000064012	0.150516	0.150651	5.75133	0.848556
591	ENSG00000064042	0.0479047	0.0479723	4.82794	0.951656
592	ENSG00000064102	-0.129858	-0.129988	5.10983	0.870675
593	ENSG00000064115	-0.247303	-0.247381	6.27692	0.753409
594	ENSG00000064199	0.0801894	0.0805941	2.87508	0.918845
595	ENSG00000064205	-0.486177	-0.487566	2.95834	0.537244
596	ENSG00000064225	0.382005	0.382337	5.24813	0.618997
597	ENSG00000064313	0.116573	0.116634	6.01649	0.883101
598	ENSG00000064393	-0.449151	-0.44929	6.63878	0.55248
599	ENSG00000064419	-0.166259	-0.166306	6.64685	0.834232
600	ENSG00000064545	0.0188333	0.0188395	5.60432	0.978755
601	ENSG00000064607	-0.342002	-0.342149	5.96293	0.659093
602	ENSG00000064651	0.232769	0.232915	7.05037	0.765944
603	ENSG00000064652	-0.204745	-0.205097	3.99891	0.795746
604	ENSG00000064666	-0.543105	-0.545035	3.05095	0.477766
605	ENSG00000064687	0.0706051	0.0707716	3.08345	0.927962
606	ENSG00000064703	0.165642	0.16582	5.08815	0.833319
607	ENSG00000064726	-0.0771836	-0.0774032	3.77154	0.923756
608	ENSG00000064763	0.0659701	0.0661756	3.56809	0.932619
609	ENSG00000064932	0.995072	0.99562	6.13744	0.0684291
610	ENSG00000064933	0.0696301	0.0696788	5.5024	0.929613
611	ENSG00000064961	0.0253207	0.0253294	6.1454	0.974417
612	ENSG00000064989	1.78436	1.78736	4.48448	0.000183498
613	ENSG00000064995	-0.313367	-0.313494	6.00702	0.687514
614	ENSG00000064999	0.0854274	0.0855713	4.01101	0.913685
615	ENSG00000065000	-0.097795	-0.0978143	7.4011	0.903775
616	ENSG00000065029	0.0458614	0.0459553	3.12265	0.952771
617	ENSG00000065054	-0.438453	-0.43883	5.5703	0.56387
618	ENSG00000065057	-0.387646	-0.387933	4.72622	0.616964
619	ENSG00000065060	0.142495	0.142733	4.92807	0.856466
620	ENSG00000065135	-0.180422	-0.180486	6.70167	0.820408
621	ENSG00000065150	0.0186776	0.0186833	6.70699	0.981175
622	ENSG00000065154	0.0561036	0.0561802	4.60236	0.9418
623	ENSG00000065183	-0.163596	-0.163753	5.15236	0.836882
624	ENSG00000065243	-0.0931379	-0.0931614	7.1303	0.908577
625	ENSG00000065268	-0.684497	-0.684801	5.91095	0.325227
626	ENSG00000065308	-0.217516	-0.217553	7.38818	0.782872
627	ENSG00000065328	-0.259308	-0.259458	5.61739	0.741257
628	ENSG00000065357	0.266356	0.266539	5.20929	0.732265
629	ENSG00000065413	-0.135385	-0.135955	2.75911	0.86513
630	ENSG00000065427	-0.283203	-0.283258	7.65248	0.717496
631	ENSG00000065457	-0.0596291	-0.0596789	5.25962	0.941351
632	ENSG00000065485	0.521319	0.521984	4.89411	0.477567
633	ENSG00000065491	-0.212426	-0.212948	3.703	0.787799
634	ENSG00000065518	0.348131	0.348226	6.67283	0.652006
635	ENSG00000065526	-0.485262	-0.485367	7.21162	0.51571
636	ENSG00000065534	0.41599	0.416066	7.84047	0.58353
637	ENSG00000065548	-0.217563	-0.217581	8.66846	0.782915
638	ENSG00000065559	0.081047	0.0811833	4.10249	0.918435
639	ENSG00000065600	0.670365	0.672734	3.09484	0.343131
640	ENSG00000065613	0.00420568	0.00420606	8.41471	0.995229
641	ENSG00000065615	0.248832	0.249344	3.93011	0.749868
642	ENSG00000065618	0.891803	0.916513	2.16515	0.257783
643	ENSG00000065621	0.339414	0.343617	2.36229	0.661632
644	ENSG00000065717	0.884675	0.886396	3.25772	0.167454
645	ENSG00000065802	-0.717208	-0.717954	5.17399	0.298785
646	ENSG00000065809	-0.161569	-0.161613	7.14003	0.842177
647	ENSG00000065833	0.250253	0.250958	3.80513	0.748322
648	ENSG00000065882	-0.0502747	-0.0502977	6.20993	0.950905
649	ENSG00000065883	0.127044	0.127161	5.28287	0.872336
650	ENSG00000065911	0.0534554	0.0534784	6.31676	0.945715
651	ENSG00000065923	-0.256894	-0.257505	3.49497	0.74341
652	ENSG00000065970	-0.180242	-0.1804	5.06612	0.820334
653	ENSG00000065978	-0.00610775	-0.0061081	9.28897	0.994894
654	ENSG00000065989	-0.395238	-0.395931	3.81902	0.605372
655	ENSG00000066027	-0.104536	-0.104649	4.7684	0.89618
656	ENSG00000066044	0.231185	0.231267	6.18184	0.767561
657	ENSG00000066056	0.617087	0.617476	5.59069	0.382581
658	ENSG00000066084	-0.0281689	-0.0282155	4.87561	0.972471
659	ENSG00000066117	-0.0147511	-0.0147661	4.93823	0.98606
660	ENSG00000066135	-0.193056	-0.193293	4.73294	0.80741
661	ENSG00000066136	-0.0550146	-0.0552006	3.41852	0.945444
662	ENSG00000066279	0.140209	0.140223	8.29513	0.858834
663	ENSG00000066322	-0.619661	-0.619831	7.10541	0.384434
664	ENSG00000066379	0.213937	0.214282	4.0946	0.784743
665	ENSG00000066422	-0.415003	-0.415349	5.51339	0.586115
666	ENSG00000066427	-0.0614451	-0.0614761	6.06563	0.939857
667	ENSG00000066455	-0.0956724	-0.0957739	5.14549	0.90493
668	ENSG00000066557	-0.17867	-0.17885	4.71863	0.821888
669	ENSG00000066583	-0.131888	-0.132459	3.00418	0.868584
670	ENSG00000066629	0.241726	0.242455	3.34994	0.756846
671	ENSG00000066651	-0.248563	-0.249233	3.85182	0.751454
672	ENSG00000066654	-0.0531278	-0.0531601	5.70309	0.948173
673	ENSG00000066697	0.0176198	0.0176394	5.65142	0.982223
674	ENSG00000066739	-0.145756	-0.145985	4.14973	0.854829
675	ENSG00000066777	0.162622	0.162706	5.96871	0.836496
676	ENSG00000066827	-0.164687	-0.165388	2.92123	0.835399
677	ENSG00000066855	0.109674	0.109911	3.7534	0.889082
678	ENSG00000066926	-0.337028	-0.337898	3.32868	0.663188
679	ENSG00000066933	-0.768546	-0.76908	5.52442	0.239453
680	ENSG00000067057	-0.475778	-0.475884	7.03976	0.525408
681	ENSG00000067064	0.384339	0.384626	6.06003	0.615737
682	ENSG00000067066	0.0453117	0.0453171	8.81231	0.953761
683	ENSG00000067082	-0.51895	-0.518999	9.06777	0.481725
684	ENSG00000067167	0.236403	0.236441	7.51728	0.762175
685	ENSG00000067177	0.157915	0.158997	2.28535	0.840712
686	ENSG00000067182	0.12584	0.125857	7.51837	0.873538
687	ENSG00000067191	0.383824	0.387264	2.07289	0.618867
688	ENSG00000067208	-0.0108896	-0.0108964	5.52081	0.989949
689	ENSG00000067221	-0.15957	-0.159926	4.98143	0.840504
690	ENSG00000067225	0.0523921	0.0523942	9.81938	0.945947
691	ENSG00000067248	0.105717	0.10577	5.99737	0.893749
692	ENSG00000067334	0.287365	0.28743	7.37904	0.711544
693	ENSG00000067365	0.0382649	0.0384772	2.70208	0.960709
694	ENSG00000067369	-0.199543	-0.199682	5.93592	0.800848
695	ENSG00000067533	-0.00170522	-0.00170582	6.91137	0.999163
696	ENSG00000067560	-0.257042	-0.257055	9.40216	0.743633
697	ENSG00000067596	0.119213	0.119317	5.29596	0.880284
698	ENSG00000067704	-0.10777	-0.107851	5.49735	0.893304
699	ENSG00000067715	-0.432893	-0.450703	1.66156	0.598754
700	ENSG00000067798	0.40717	0.413047	3.75489	0.60234
701	ENSG00000067829	0.322794	0.323645	3.55693	0.675733
702	ENSG00000067836	-0.435089	-0.436222	3.16979	0.566334
703	ENSG00000067900	-0.00803447	-0.00803524	8.50388	0.992936
704	ENSG00000067955	0.0611662	0.061194	6.03602	0.939598
705	ENSG00000068001	0.875723	0.876225	5.58687	0.160591
706	ENSG00000068024	-0.0772796	-0.0775146	3.03866	0.923311
707	ENSG00000068028	-0.470079	-0.470225	6.63573	0.537991
708	ENSG00000068079	-0.12135	-0.121428	7.08304	0.880869
709	ENSG00000068097	-0.476178	-0.476851	4.46655	0.5243
710	ENSG00000068120	0.181811	0.182035	4.67865	0.817033
711	ENSG00000068137	0.644438	0.644901	4.87974	0.355786
712	ENSG00000068305	-0.210496	-0.210582	6.50873	0.78988
713	ENSG00000068308	-0.394292	-0.394415	6.65037	0.607113
714	ENSG00000068323	0.0129255	0.0129287	6.30521	0.985682
715	ENSG00000068354	-0.288319	-0.288849	3.92039	0.71207
716	ENSG00000068366	0.579969	0.580131	7.05639	0.418609
717	ENSG00000068394	0.0583029	0.0583611	4.92684	0.941199
718	ENSG00000068400	-0.119923	-0.119949	7.35547	0.882021
719	ENSG00000068438	0.670333	0.671468	4.09848	0.333056
720	ENSG00000068489	-0.192138	-0.192165	7.56303	0.808292
721	ENSG00000068650	-0.198478	-0.198623	5.26104	0.802017
722	ENSG00000068654	-0.264527	-0.264819	4.76309	0.736003
723	ENSG00000068697	0.0505402	0.0505413	10.5439	0.948983
724	ENSG00000068724	-0.221733	-0.222057	3.95611	0.778877
725	ENSG00000068745	-0.106873	-0.10694	5.85422	0.8949
726	ENSG00000068784	-0.221134	-0.221358	5.17165	0.779295
727	ENSG00000068796	0.243223	0.243323	6.06408	0.755551
728	ENSG00000068878	-0.188872	-0.188952	6.27949	0.811549
729	ENSG00000068885	0.469267	0.470177	3.79293	0.530109
730	ENSG00000068903	0.151431	0.151564	4.84812	0.847487
731	ENSG00000068912	-0.0789645	-0.0790016	6.35929	0.921917
732	ENSG00000068976	0.234216	0.274825	1.00205	0.854441
733	ENSG00000069020	0.572473	0.572907	5.7178	0.426374
734	ENSG00000069122	0.617881	0.618748	4.8684	0.38211
735	ENSG00000069248	0.170776	0.170892	5.40398	0.828139
736	ENSG00000069275	-0.249507	-0.24951	10.7462	0.75125
737	ENSG00000069329	-0.0887634	-0.0887817	7.2632	0.912908
738	ENSG00000069345	-0.0986324	-0.0986821	6.39677	0.903033
739	ENSG00000069399	1.5084	1.50893	7.07555	2.75265e-05
740	ENSG00000069424	0.605165	0.608533	1.97393	0.412313
741	ENSG00000069493	0.382531	0.384971	3.55946	0.616328
742	ENSG00000069509	-0.128442	-0.128511	6.22445	0.872523
743	ENSG00000069667	0.109687	0.110283	3.08008	0.889115
744	ENSG00000069702	0.14564	0.145674	6.81471	0.85544
745	ENSG00000069712	0.350745	0.353615	2.21551	0.655152
746	ENSG00000069849	0.440926	0.440955	8.77209	0.558257
747	ENSG00000069869	0.460648	0.460808	6.85995	0.540377
748	ENSG00000069956	0.0175875	0.0176013	5.71833	0.981961
749	ENSG00000069966	-0.0992313	-0.0993286	4.80119	0.901533
750	ENSG00000069974	0.3543	0.354418	6.17378	0.646303
751	ENSG00000069998	0.0258854	0.0259468	3.62016	0.972668
752	ENSG00000070010	0.240582	0.240633	7.02168	0.758108
753	ENSG00000070018	0.00970061	0.0097061	4.27637	0.989498
754	ENSG00000070047	-0.325742	-0.325892	5.98399	0.675184
755	ENSG00000070061	-0.237852	-0.238282	3.99912	0.762566
756	ENSG00000070081	0.418027	0.418084	8.08723	0.585182
757	ENSG00000070087	0.127662	0.128737	1.78595	0.871122
758	ENSG00000070214	0.033475	0.0334794	7.5728	0.966586
759	ENSG00000070269	-0.0650341	-0.0651802	3.86791	0.935571
760	ENSG00000070366	-0.432199	-0.433989	3.37236	0.568196
761	ENSG00000070367	0.00656085	0.00656586	6.07627	0.992334
762	ENSG00000070371	0.295791	0.298075	1.94503	0.703496
763	ENSG00000070404	-1.06155	-1.06578	3.20415	0.0777553
764	ENSG00000070413	-0.179448	-0.179583	5.08926	0.821092
765	ENSG00000070423	-0.161395	-0.161472	5.73026	0.840208
766	ENSG00000070444	0.436453	0.437305	4.03904	0.562441
767	ENSG00000070476	-0.213264	-0.213624	4.21083	0.787193
768	ENSG00000070495	0.138579	0.138699	5.34826	0.860706
769	ENSG00000070501	0.0909054	0.0910423	4.64276	0.908465
770	ENSG00000070526	-0.834388	-0.841162	1.99167	0.231414
771	ENSG00000070540	0.591059	0.59325	3.28292	0.411934
772	ENSG00000070610	0.372919	0.374167	3.20526	0.625526
773	ENSG00000070614	-0.534073	-0.534188	6.728	0.470469
774	ENSG00000070669	-0.86443	-0.86621	4.91998	0.187522
775	ENSG00000070718	-0.177437	-0.177589	5.0574	0.82308
776	ENSG00000070731	-0.0768614	-0.077097	2.86393	0.924856
777	ENSG00000070756	0.416998	0.417005	10.8276	0.583346
778	ENSG00000070759	0.511142	0.51533	2.34795	0.500092
779	ENSG00000070761	-0.0185846	-0.0186019	4.18789	0.982387
780	ENSG00000070770	0.0198907	0.0198955	7.08247	0.979921
781	ENSG00000070778	-0.557963	-0.559178	4.07195	0.443302
782	ENSG00000070785	-0.168691	-0.16886	4.80957	0.831848
783	ENSG00000070814	0.0927715	0.0927878	7.35538	0.906545
784	ENSG00000070831	0.16551	0.165546	7.04615	0.833154
785	ENSG00000070882	-0.310595	-0.311006	4.81644	0.68984
786	ENSG00000070950	0.247626	0.247814	5.38538	0.751215
787	ENSG00000070961	-0.00160748	-0.00160937	5.72557	0.999151
788	ENSG00000071051	0.516159	0.51852	2.58915	0.497745
789	ENSG00000071054	-0.594433	-0.594508	8.4149	0.405967
790	ENSG00000071073	0.627838	0.628795	4.30416	0.373112
791	ENSG00000071082	0.596824	0.596843	9.87759	0.401911
792	ENSG00000071127	-0.124727	-0.124751	7.38427	0.876588
793	ENSG00000071189	0.429455	0.429955	4.58323	0.569524
794	ENSG00000071205	-0.481921	-0.482115	6.28087	0.51895
795	ENSG00000071242	-0.280947	-0.281005	6.69246	0.719886
796	ENSG00000071243	-0.0813561	-0.0814233	5.52782	0.920095
797	ENSG00000071462	-0.126593	-0.126644	6.28776	0.874238
798	ENSG00000071537	0.0624647	0.0624859	6.64439	0.937969
799	ENSG00000071539	-0.397386	-0.397696	5.27114	0.6036
800	ENSG00000071553	-0.202019	-0.202068	7.18307	0.798607
801	ENSG00000071564	-0.0365957	-0.0366055	6.39471	0.964436
802	ENSG00000071575	0.670047	0.670864	4.18991	0.33262
803	ENSG00000071626	-0.405524	-0.40559	7.6162	0.59759
804	ENSG00000071655	-1.31048	-1.31112	5.91903	0.0243043
805	ENSG00000071794	0.160378	0.160445	5.83403	0.838596
806	ENSG00000071859	-0.158899	-0.158939	6.77405	0.84163
807	ENSG00000071889	-0.179455	-0.179952	3.2961	0.820923
808	ENSG00000071894	0.0251443	0.0252633	3.15696	0.974063
809	ENSG00000071967	0.174678	0.174787	5.65321	0.823787
810	ENSG00000071994	0.0896206	0.0896703	5.72079	0.91015
811	ENSG00000072041	0.906897	0.910687	2.63309	0.173021
812	ENSG00000072042	0.32255	0.322629	7.02937	0.676656
813	ENSG00000072062	-0.262167	-0.262207	7.16965	0.738924
814	ENSG00000072071	0.856375	0.857331	4.24315	0.177872
815	ENSG00000072110	-0.59339	-0.593415	9.73552	0.407391
816	ENSG00000072121	0.0808097	0.0809486	5.1824	0.918207
817	ENSG00000072134	-0.120963	-0.121007	6.03474	0.879815
818	ENSG00000072135	-0.547151	-0.547737	4.70291	0.453523
819	ENSG00000072163	-0.864344	-0.864533	6.55706	0.176052
820	ENSG00000072201	0.619977	0.625544	1.79826	0.42332
821	ENSG00000072210	0.669377	0.66958	6.25091	0.331966
822	ENSG00000072274	-0.0947985	-0.0948083	7.84201	0.906371
823	ENSG00000072310	0.927445	0.928648	4.83798	0.116832
824	ENSG00000072364	-0.22148	-0.221555	6.83091	0.778889
825	ENSG00000072401	0.487509	0.488465	4.18482	0.515898
826	ENSG00000072415	-0.422578	-0.422706	6.58009	0.584754
827	ENSG00000072422	0.140679	0.141082	3.24343	0.8579
828	ENSG00000072501	-0.376049	-0.376067	9.44015	0.62754
829	ENSG00000072506	-0.128563	-0.128618	6.11612	0.872182
830	ENSG00000072518	-0.456326	-0.456637	5.52106	0.544777
831	ENSG00000072571	0.0567943	0.0568054	7.19782	0.942266
832	ENSG00000072609	0.0298063	0.0298857	3.75213	0.969509
833	ENSG00000072682	-0.759352	-0.761588	3.62948	0.259542
834	ENSG00000072736	-0.118961	-0.119804	2.43433	0.880892
835	ENSG00000072756	0.141374	0.141636	4.29083	0.857647
836	ENSG00000072778	-0.199397	-0.199464	6.35766	0.801013
837	ENSG00000072786	0.0603638	0.0604103	5.85124	0.939188
838	ENSG00000072803	0.0326291	0.0326563	5.19391	0.966767
839	ENSG00000072818	0.530209	0.533246	2.61854	0.485539
840	ENSG00000072840	-0.588804	-0.59267	2.62005	0.423698
841	ENSG00000072849	0.0233315	0.0233436	6.16563	0.976512
842	ENSG00000072864	-0.63872	-0.639378	4.70777	0.363432
843	ENSG00000072954	0.220684	0.220892	4.10517	0.77761
844	ENSG00000072958	-0.327905	-0.328058	5.94884	0.673038
845	ENSG00000073008	-0.167214	-0.167236	7.73257	0.83332
846	ENSG00000073050	-0.163449	-0.16464	2.55415	0.835845
847	ENSG00000073060	0.119541	0.119629	5.25698	0.879531
848	ENSG00000073111	0.33925	0.339353	6.54465	0.660295
849	ENSG00000073146	0.583262	0.587531	2.62608	0.42531
850	ENSG00000073150	0.0599639	0.0602764	2.29013	0.939558
851	ENSG00000073169	0.482356	0.483836	2.99875	0.518748
852	ENSG00000073331	0.294969	0.295405	4.81712	0.703848
853	ENSG00000073350	-0.199565	-0.200412	2.58605	0.800645
854	ENSG00000073417	-0.00388566	-0.00388497	4.17109	0.997102
855	ENSG00000073464	0.475557	0.477268	3.09137	0.524459
856	ENSG00000073536	-0.417663	-0.418847	3.26901	0.583834
857	ENSG00000073578	-0.0671184	-0.0671766	5.20878	0.933633
858	ENSG00000073584	0.0168339	0.0168525	4.81419	0.982699
859	ENSG00000073605	0.390583	0.393873	1.91392	0.609942
860	ENSG00000073614	-0.266703	-0.266751	7.57222	0.733871
861	ENSG00000073711	0.255422	0.256374	3.26619	0.743233
862	ENSG00000073712	-0.714275	-0.714399	7.8643	0.28976
863	ENSG00000073756	2.34299	1.44269e+08	1.19547	0.0792482
864	ENSG00000073792	0.0239864	0.0239908	7.16172	0.976025
865	ENSG00000073803	-0.502103	-0.502293	6.47705	0.499734
866	ENSG00000073849	0.951373	0.968998	1.30135	0.181423
867	ENSG00000073910	0.187634	0.187793	4.80393	0.810735
868	ENSG00000073921	0.15952	0.159556	7.24442	0.839626
869	ENSG00000073969	-0.0725405	-0.072609	4.95425	0.928392
870	ENSG00000074054	-0.0492932	-0.0493299	5.41842	0.951494
871	ENSG00000074071	-0.426521	-0.426737	5.67749	0.574697
872	ENSG00000074201	-0.339226	-0.339369	6.22919	0.661803
873	ENSG00000074266	-0.211561	-0.211728	5.53806	0.78886
874	ENSG00000074319	0.167268	0.167423	5.33722	0.831705
875	ENSG00000074356	-0.145999	-0.146048	6.4835	0.856638
876	ENSG00000074410	0.898609	0.899053	6.33874	0.127924
877	ENSG00000074416	-0.766575	-0.766833	6.6966	0.239637
878	ENSG00000074527	0.0823718	0.0824148	6.63954	0.915913
879	ENSG00000074582	-0.0349308	-0.0350208	3.72373	0.965984
880	ENSG00000074590	0.441371	0.441446	7.62773	0.557698
881	ENSG00000074603	0.0918403	0.0918997	5.50113	0.90829
882	ENSG00000074621	-0.353304	-0.354397	3.94023	0.646343
883	ENSG00000074657	-0.176741	-0.176952	4.93959	0.823677
884	ENSG00000074660	1.45022	1.45475	3.58998	0.00285999
885	ENSG00000074695	0.37969	0.379751	7.60497	0.625704
886	ENSG00000074696	-0.114803	-0.114832	6.73013	0.887644
887	ENSG00000074706	1.79224	2.56391	0.422059	0.17783
888	ENSG00000074755	-0.416816	-0.417252	4.85301	0.58572
889	ENSG00000074800	0.288036	0.288049	9.52049	0.710837
890	ENSG00000074842	0.0192431	0.0192485	6.92033	0.980423
891	ENSG00000074935	-0.604562	-0.611273	2.08194	0.418138
892	ENSG00000075089	-0.0507725	-0.0508304	4.95103	0.949943
893	ENSG00000075131	-0.0109934	-0.0109991	4.54951	0.989782
894	ENSG00000075142	0.0603116	0.0603538	5.17341	0.938517
895	ENSG00000075151	0.166843	0.166875	7.15831	0.832875
896	ENSG00000075188	0.0536045	0.0536751	4.65077	0.945424
897	ENSG00000075213	1.17304	1.17373	7.66216	0.0147435
898	ENSG00000075218	-0.317136	-0.317208	7.01413	0.683846
899	ENSG00000075223	0.0843317	0.0843891	6.34598	0.914801
900	ENSG00000075234	0.179388	0.179859	3.85248	0.819348
901	ENSG00000075239	-0.221612	-0.22177	5.42712	0.778857
902	ENSG00000075275	0.384842	0.395156	1.09166	0.632201
903	ENSG00000075292	0.0577316	0.0577428	7.55298	0.942673
904	ENSG00000075303	0.368014	0.368923	3.40439	0.630832
905	ENSG00000075336	-0.11603	-0.116168	4.64659	0.88459
906	ENSG00000075391	-0.21438	-0.214707	4.80914	0.78594
907	ENSG00000075407	-0.327123	-0.327251	6.22198	0.673851
908	ENSG00000075413	0.23674	0.23692	5.34879	0.762081
909	ENSG00000075415	0.401236	0.40129	7.71795	0.598192
910	ENSG00000075420	0.237583	0.237638	7.5872	0.761117
911	ENSG00000075426	0.166076	0.166092	8.28096	0.832741
912	ENSG00000075539	-0.117009	-0.117072	6.12432	0.883918
913	ENSG00000075568	-0.130564	-0.130707	5.03147	0.869954
914	ENSG00000075618	-0.447335	-0.447494	6.16997	0.555059
915	ENSG00000075624	-0.906549	-0.906662	7.93752	0.120977
916	ENSG00000075643	0.167347	0.167576	4.63403	0.831526
917	ENSG00000075651	0.69733	0.698224	5.20673	0.305273
918	ENSG00000075702	0.176637	0.176927	4.13126	0.822175
919	ENSG00000075711	0.0818635	0.0818862	6.83668	0.918883
920	ENSG00000075785	0.0402827	0.0402853	8.84108	0.959976
921	ENSG00000075790	0.300706	0.300785	7.38811	0.698309
922	ENSG00000075826	0.0978633	0.0983584	2.23519	0.900829
923	ENSG00000075856	-0.166528	-0.166606	6.16128	0.833951
924	ENSG00000075914	0.0200051	0.0200404	4.36988	0.97902
925	ENSG00000075945	0.255984	0.256402	4.60557	0.74279
926	ENSG00000075975	-0.572855	-0.575219	2.97859	0.432229
927	ENSG00000076003	0.0900005	0.0900496	5.49868	0.909517
928	ENSG00000076043	0.498552	0.498787	5.89846	0.500942
929	ENSG00000076053	0.340645	0.34172	3.42259	0.657807
930	ENSG00000076067	-0.207334	-0.207455	5.8718	0.793092
931	ENSG00000076108	-0.0106541	-0.0106565	7.66228	0.990284
932	ENSG00000076201	-0.60504	-0.605466	5.60524	0.39673
933	ENSG00000076242	-0.15743	-0.157558	5.40903	0.84305
934	ENSG00000076248	-0.151068	-0.151102	6.85039	0.850006
935	ENSG00000076321	-0.00389207	-0.00390033	4.38979	0.996987
936	ENSG00000076351	-0.144645	-0.145527	2.11539	0.856147
937	ENSG00000076356	-0.756829	-0.757156	6.10858	0.249137
938	ENSG00000076382	0.17011	0.170283	4.86666	0.828794
939	ENSG00000076513	-0.163427	-0.163485	6.30414	0.837078
940	ENSG00000076555	-0.265733	-0.26771	1.90435	0.735043
941	ENSG00000076641	-0.035044	-0.0352115	3.4455	0.967053
942	ENSG00000076650	-0.310406	-0.31079	4.9191	0.69007
943	ENSG00000076685	0.275507	0.276104	4.78463	0.723403
944	ENSG00000076706	-0.173714	-0.173723	9.2473	0.826893
945	ENSG00000076928	-0.101551	-0.101857	3.3312	0.899063
946	ENSG00000076984	0.0619351	0.0619606	6.0735	0.937847
947	ENSG00000077044	-0.321305	-0.321633	5.21387	0.679276
948	ENSG00000077097	-0.105454	-0.105484	6.64882	0.896749
949	ENSG00000077147	-0.0543535	-0.0543563	9.1876	0.946787
950	ENSG00000077150	1.31903	1.323	4.99628	0.0152532
951	ENSG00000077152	0.102184	0.102265	5.3572	0.896152
952	ENSG00000077157	-0.542033	-0.542595	5.1625	0.464224
953	ENSG00000077232	0.0363677	0.0363782	6.81785	0.963834
954	ENSG00000077235	-0.388095	-0.388234	6.66269	0.613394
955	ENSG00000077238	0.652163	0.65231	7.05729	0.347823
956	ENSG00000077254	0.0962475	0.0962649	7.5005	0.90553
957	ENSG00000077312	-0.450355	-0.450526	6.35805	0.552109
958	ENSG00000077348	-0.00704523	-0.00706009	4.2023	0.993855
959	ENSG00000077380	-0.0212547	-0.0212579	7.81324	0.979702
960	ENSG00000077458	0.0927352	0.0928342	5.26172	0.906448
961	ENSG00000077463	-0.378742	-0.379089	5.31938	0.622577
962	ENSG00000077514	0.00874711	0.00875189	6.064	0.990972
963	ENSG00000077549	-0.064813	-0.0648217	7.62455	0.936355
964	ENSG00000077585	0.726488	0.728567	3.28148	0.294989
965	ENSG00000077684	-0.499404	-0.499587	6.03899	0.501266
966	ENSG00000077713	1.38104	1.39609	1.59963	0.0486817
967	ENSG00000077721	0.164482	0.164543	6.48428	0.834142
968	ENSG00000077782	0.0999036	0.0999699	5.68931	0.899905
969	ENSG00000077935	0.169976	0.174287	1.14155	0.839592
970	ENSG00000077942	-0.323012	-0.323653	3.72422	0.677765
971	ENSG00000078018	-0.277363	-0.277437	7.51464	0.723267
972	ENSG00000078043	0.00520754	0.00522352	4.08043	0.994108
973	ENSG00000078061	-0.380115	-0.380964	3.8696	0.620015
974	ENSG00000078070	-0.0341652	-0.0342268	4.49443	0.966554
975	ENSG00000078081	0.877581	0.878839	6.25826	0.171055
976	ENSG00000078098	1.16129	1.34424	2.28556	0.304751
977	ENSG00000078114	-0.181056	-0.181159	5.31681	0.819483
978	ENSG00000078124	-0.403678	-0.404257	4.55539	0.596945
979	ENSG00000078140	-0.0799727	-0.0799879	7.44369	0.921876
980	ENSG00000078142	-0.0065254	-0.00652811	5.86033	0.994314
981	ENSG00000078177	-0.222442	-0.222998	3.98765	0.777666
982	ENSG00000078237	-0.0514969	-0.0515591	4.61947	0.949216
983	ENSG00000078246	0.00645071	0.00645392	5.8691	0.993233
984	ENSG00000078269	-0.0380796	-0.0380932	6.8799	0.963009
985	ENSG00000078304	0.0433148	0.04334	5.45415	0.956078
986	ENSG00000078369	-0.136446	-0.136456	8.70839	0.866348
987	ENSG00000078401	0.328513	0.328558	7.99296	0.670242
988	ENSG00000078403	-0.166015	-0.166208	4.67587	0.834515
989	ENSG00000078487	-0.0638051	-0.0640483	3.54522	0.936602
990	ENSG00000078596	0.253374	0.253419	7.06836	0.745333
991	ENSG00000078618	0.124854	0.124872	7.89611	0.875847
992	ENSG00000078668	0.0386488	0.0386617	6.41111	0.960867
993	ENSG00000078674	-0.107185	-0.107201	7.72879	0.895007
994	ENSG00000078687	-0.0555899	-0.0556855	4.02904	0.945153
995	ENSG00000078699	0.0349232	0.0350095	3.71308	0.964348
996	ENSG00000078747	-0.0741029	-0.074181	5.05493	0.926573
997	ENSG00000078804	0.353932	0.354495	4.67536	0.645073
998	ENSG00000078808	-0.322785	-0.322834	7.75559	0.678312
999	ENSG00000078902	-0.926712	-0.927179	6.08904	0.138623
1000	ENSG00000078967	-0.307613	-0.308539	3.48269	0.692314
1001	ENSG00000079134	-0.373764	-0.374248	5.15818	0.626778
1002	ENSG00000079150	0.476488	0.479639	2.13572	0.526261
1003	ENSG00000079156	-0.0615019	-0.0616328	3.93651	0.939188
1004	ENSG00000079246	0.333032	0.333058	8.52383	0.666248
1005	ENSG00000079257	0.450952	0.454362	2.0234	0.55686
1006	ENSG00000079277	-0.00037719	-0.000370541	4.46908	1.00044
1007	ENSG00000079308	-0.331707	-0.333219	3.06623	0.668053
1008	ENSG00000079332	0.0469169	0.0469284	7.19405	0.953434
1009	ENSG00000079335	0.411888	0.420283	2.04928	0.602131
1010	ENSG00000079337	-0.252136	-0.25333	2.84808	0.748673
1011	ENSG00000079385	0.699385	0.707023	3.42936	0.325393
1012	ENSG00000079387	-0.427499	-0.427714	6.17767	0.576611
1013	ENSG00000079432	-0.0679966	-0.0681135	4.5847	0.932852
1014	ENSG00000079459	0.550056	0.550161	7.50197	0.44859
1015	ENSG00000079462	-0.0858348	-0.0859062	4.88065	0.915408
1016	ENSG00000079482	-0.136027	-0.136675	2.69432	0.864151
1017	ENSG00000079616	-0.0739371	-0.0739801	5.54214	0.926919
1018	ENSG00000079691	0.00956578	0.00957139	4.25923	0.989795
1019	ENSG00000079739	0.694381	0.695521	3.96603	0.314158
1020	ENSG00000079785	-0.419462	-0.419528	7.68044	0.586549
1021	ENSG00000079805	-0.141795	-0.141839	6.54616	0.858899
1022	ENSG00000079819	-0.323903	-0.323996	7.05157	0.677101
1023	ENSG00000079950	-0.0555318	-0.0555766	5.11737	0.945387
1024	ENSG00000079974	-0.477672	-0.47816	5.19295	0.524257
1025	ENSG00000079999	-0.338707	-0.338874	5.94587	0.662283
1026	ENSG00000080031	0.623565	0.631527	2.07053	0.399259
1027	ENSG00000080189	-0.197135	-0.197444	4.41795	0.803295
1028	ENSG00000080200	-0.419269	-0.420202	4.15573	0.581378
1029	ENSG00000080298	0.368297	0.369565	3.35374	0.630144
1030	ENSG00000080345	-0.147619	-0.147639	8.02148	0.853975
1031	ENSG00000080371	-0.184266	-0.184385	5.71367	0.816182
1032	ENSG00000080503	-0.376329	-0.376398	7.3965	0.62636
1033	ENSG00000080546	0.00714881	0.00713919	3.46089	0.992193
1034	ENSG00000080561	0.030796	0.0311874	1.78719	0.970532
1035	ENSG00000080573	0	0	0.0848674	1
1036	ENSG00000080608	-0.10571	-0.105728	7.74182	0.896593
1037	ENSG00000080802	-0.187099	-0.187278	5.20077	0.813342
1038	ENSG00000080815	-0.0117279	-0.0117348	6.33202	0.989091
1039	ENSG00000080819	-0.0409982	-0.0410555	4.09634	0.959924
1040	ENSG00000080822	0.660587	0.661977	3.94294	0.367102
1041	ENSG00000080823	-0.398303	-0.400141	2.98218	0.610173
1042	ENSG00000080824	-0.111905	-0.111907	10.8004	0.889208
1043	ENSG00000080839	-0.318617	-0.318786	5.80885	0.682232
1044	ENSG00000080845	-0.228835	-0.228984	5.8726	0.771591
1045	ENSG00000080986	-0.201674	-0.201721	7.09713	0.798709
1046	ENSG00000081014	-0.621857	-0.622658	4.8064	0.379789
1047	ENSG00000081019	-0.417693	-0.418409	4.50265	0.583204
1048	ENSG00000081026	-0.199576	-0.199751	5.03091	0.800927
1049	ENSG00000081041	3.35829	3.368	6.5989	1.18263e-11
1050	ENSG00000081059	0.194824	0.195619	2.78277	0.803684
1051	ENSG00000081087	0.170644	0.170777	5.21158	0.828204
1052	ENSG00000081154	-0.0608755	-0.0608922	6.59056	0.940332
1053	ENSG00000081177	0.1285	0.129291	2.31539	0.870562
1054	ENSG00000081189	-0.000711301	-0.000717878	5.50352	1
1055	ENSG00000081237	0.432324	0.446837	1.33417	0.603468
1056	ENSG00000081307	-0.165845	-0.166053	4.62951	0.834662
1057	ENSG00000081320	0.0833952	0.0835004	4.66781	0.915748
1058	ENSG00000081386	0.0789695	0.0795301	2.80742	0.919714
1059	ENSG00000081665	-0.564534	-0.568669	2.51305	0.444765
1060	ENSG00000081692	-0.372761	-0.373277	4.17366	0.629228
1061	ENSG00000081721	-0.129982	-0.130328	3.56205	0.870487
1062	ENSG00000081760	-0.28943	-0.289717	4.91138	0.711161
1063	ENSG00000081791	-0.0972685	-0.0973335	5.49425	0.903596
1064	ENSG00000081803	0.071079	0.0711077	6.11702	0.929041
1065	ENSG00000081870	-0.0272552	-0.0272712	5.54223	0.973929
1066	ENSG00000081913	-0.791907	-0.792496	5.35199	0.222451
1067	ENSG00000081923	-0.539672	-0.539981	6.5799	0.461679
1068	ENSG00000082068	-0.0988976	-0.0989716	5.48821	0.902463
1069	ENSG00000082074	-2.59494	-1.44269e+08	0.835753	0.0743631
1070	ENSG00000082126	1.23905	1.35249	3.56958	0.256332
1071	ENSG00000082146	-0.644762	-0.646974	3.14657	0.363753
1072	ENSG00000082153	0.099311	0.0993534	6.36841	0.899615
1073	ENSG00000082212	0.205193	0.205399	5.0393	0.793523
1074	ENSG00000082213	-0.247055	-0.247388	4.50163	0.753427
1075	ENSG00000082258	-0.000898746	-0.000887626	4.84405	0.999899
1076	ENSG00000082269	0.03426	0.0343119	4.23253	0.965172
1077	ENSG00000082397	0.579589	0.579763	6.98393	0.419211
1078	ENSG00000082438	-0.00366866	-0.00367018	5.45403	0.997121
1079	ENSG00000082458	-0.0664007	-0.0675783	1.57719	0.93313
1080	ENSG00000082497	-0.123106	-0.123452	3.44281	0.877308
1081	ENSG00000082512	-0.303258	-0.303801	3.93086	0.697127
1082	ENSG00000082515	0.131713	0.13179	5.73136	0.867712
1083	ENSG00000082516	-0.0421393	-0.0422047	4.2493	0.958591
1084	ENSG00000082641	0.135318	0.13536	7.2626	0.866144
1085	ENSG00000082701	-0.0679544	-0.0679779	6.56737	0.933711
1086	ENSG00000082781	0.256951	0.257027	6.5302	0.741644
1087	ENSG00000082805	-0.250888	-0.250928	7.92739	0.749609
1088	ENSG00000082898	0.168752	0.168787	7.31888	0.830023
1089	ENSG00000082996	0.231113	0.231321	5.32667	0.767717
1090	ENSG00000083067	0.75419	0.771606	2.07614	0.315267
1091	ENSG00000083093	0.266001	0.266344	5.05304	0.732734
1092	ENSG00000083097	-0.513903	-0.515474	3.83428	0.486795
1093	ENSG00000083099	-0.0207907	-0.0207969	6.92296	0.980108
1094	ENSG00000083123	0.234427	0.23661	1.99209	0.77006
1095	ENSG00000083168	-0.411974	-0.412061	7.12111	0.590814
1096	ENSG00000083223	-0.0380735	-0.0381014	5.94541	0.962958
1097	ENSG00000083290	-0.653199	-0.654297	4.2223	0.350796
1098	ENSG00000083312	0.01637	0.0163707	9.53299	0.983178
1099	ENSG00000083444	-0.0487462	-0.0487627	6.37778	0.952269
1100	ENSG00000083454	0.233425	0.235271	2.04575	0.765714
1101	ENSG00000083457	0.231645	0.23201	3.91467	0.767023
1102	ENSG00000083520	-0.235718	-0.235805	6.40162	0.764703
1103	ENSG00000083535	0.373697	0.374198	4.83124	0.625126
1104	ENSG00000083544	0.15584	0.156176	4.02626	0.84295
1105	ENSG00000083635	0.246872	0.247338	4.42321	0.751894
1106	ENSG00000083642	0.201111	0.201153	7.13677	0.797604
1107	ENSG00000083720	-0.314493	-0.314976	4.45512	0.685906
1108	ENSG00000083750	-0.325495	-0.327614	2.96357	0.673536
1109	ENSG00000083799	0.434075	0.434379	6.90743	0.571927
1110	ENSG00000083812	0.11008	0.110583	2.56366	0.889133
1111	ENSG00000083844	-0.367488	-0.368054	4.19702	0.632985
1112	ENSG00000083845	0.338631	0.338652	8.86515	0.660911
1113	ENSG00000083896	-0.314629	-0.314693	7.52568	0.686352
1114	ENSG00000083937	0.225893	0.226041	5.68464	0.772912
1115	ENSG00000084070	0.00618427	0.00619025	4.11825	0.993285
1116	ENSG00000084072	-0.29341	-0.293607	5.47505	0.707386
1117	ENSG00000084073	0.0658543	0.0658806	6.38215	0.934432
1118	ENSG00000084090	-0.126319	-0.126346	6.89194	0.874526
1119	ENSG00000084092	0.21729	0.21761	4.69013	0.781524
1120	ENSG00000084093	0.170544	0.17058	7.36163	0.828418
1121	ENSG00000084112	-0.249816	-0.249889	7.33535	0.75064
1122	ENSG00000084207	-0.345813	-0.345823	9.86516	0.656482
1123	ENSG00000084234	-0.0308763	-0.030878	9.24816	0.970247
1124	ENSG00000084444	0.371654	0.373991	2.10657	0.627935
1125	ENSG00000084463	-0.115295	-0.115312	7.86116	0.886113
1126	ENSG00000084623	0.633451	0.633558	7.4903	0.365543
1127	ENSG00000084636	1.95983	2.02893	1.68122	0.00801599
1128	ENSG00000084652	-0.171497	-0.171552	6.64079	0.828965
1129	ENSG00000084676	-0.456464	-0.457109	4.67062	0.543911
1130	ENSG00000084693	0.191737	0.191973	4.4579	0.806707
1131	ENSG00000084710	-0.181177	-0.181528	4.26769	0.819956
1132	ENSG00000084731	0.170534	0.170975	3.52046	0.828215
1133	ENSG00000084733	0.200598	0.200633	7.61233	0.798109
1134	ENSG00000084754	-0.259149	-0.259183	7.93486	0.741395
1135	ENSG00000084774	-0.629582	-0.629887	5.74065	0.373988
1136	ENSG00000085063	0.250019	0.250023	10.8673	0.748673
1137	ENSG00000085117	0.665773	0.665894	7.68612	0.337146
1138	ENSG00000085185	0.0120283	0.0120453	4.26788	0.9871
1139	ENSG00000085224	0.141263	0.141279	7.9557	0.859061
1140	ENSG00000085231	-0.287012	-0.287133	6.17459	0.714128
1141	ENSG00000085274	0.204075	0.204649	3.57522	0.794451
1142	ENSG00000085276	0.658625	0.659059	5.5423	0.341798
1143	ENSG00000085365	0.0793131	0.0793393	6.76639	0.921001
1144	ENSG00000085377	0.211684	0.212003	4.24337	0.787055
1145	ENSG00000085382	0.765237	0.767581	3.4223	0.258366
1146	ENSG00000085415	-0.133406	-0.133536	5.0792	0.867281
1147	ENSG00000085433	-0.172747	-0.17305	4.24906	0.827682
1148	ENSG00000085449	-0.0804969	-0.0805448	6.16542	0.920421
1149	ENSG00000085491	-0.133724	-0.13377	6.40289	0.867441
1150	ENSG00000085511	-0.302851	-0.303326	4.17301	0.697591
1151	ENSG00000085514	-0.219831	-0.226453	1.17928	0.792256
1152	ENSG00000085563	-0.410666	-0.410726	8.03813	0.594224
1153	ENSG00000085644	-0.492564	-0.497867	2.1272	0.514853
1154	ENSG00000085662	1.364	1.36407	8.93227	0.00665344
1155	ENSG00000085719	0.0354279	0.0354447	6.01349	0.963722
1156	ENSG00000085721	-0.0928881	-0.0929307	6.30171	0.908108
1157	ENSG00000085733	-0.139358	-0.139389	7.27618	0.862281
1158	ENSG00000085760	-0.284935	-0.285044	6.54028	0.715717
1159	ENSG00000085788	-0.20636	-0.20672	4.03062	0.794105
1160	ENSG00000085831	1.54416	1.57609	2.71055	0.0239175
1161	ENSG00000085832	0.0931075	0.0931409	6.69964	0.907471
1162	ENSG00000085840	0.00353754	0.00353833	3.9315	0.995801
1163	ENSG00000085871	0.443018	0.443269	5.40671	0.556229
1164	ENSG00000085872	-0.217369	-0.217528	5.3233	0.783131
1165	ENSG00000085978	-0.042666	-0.0427629	3.84976	0.95804
1166	ENSG00000085982	-0.0864326	-0.086483	6.12195	0.914793
1167	ENSG00000085998	0.414709	0.415821	3.77848	0.583895
1168	ENSG00000086015	-0.502534	-0.502918	5.04663	0.499521
1169	ENSG00000086061	-0.0493821	-0.0493888	8.6634	0.952001
1170	ENSG00000086062	0.846105	0.846163	9.46796	0.169757
1171	ENSG00000086065	-0.211706	-0.211751	7.61107	0.789174
1172	ENSG00000086102	0.0625081	0.0625306	6.81023	0.93778
1173	ENSG00000086189	0.10485	0.104898	5.67384	0.895123
1174	ENSG00000086200	-0.0783314	-0.0784716	4.22368	0.922304
1175	ENSG00000086232	-0.0919225	-0.0919408	7.12821	0.910501
1176	ENSG00000086300	-2.02061	-1.44269e+08	0.228114	0.147767
1177	ENSG00000086475	-0.0894553	-0.0895585	4.42041	0.911286
1178	ENSG00000086504	-0.347949	-0.348359	4.55646	0.653553
1179	ENSG00000086544	0.956318	0.958889	3.63554	0.114334
1180	ENSG00000086589	-0.363171	-0.363333	6.39161	0.639536
1181	ENSG00000086598	0.163819	0.163926	5.56735	0.835118
1182	ENSG00000086619	0.362862	0.363551	4.27554	0.636245
1183	ENSG00000086666	0.202645	0.202725	6.23158	0.796121
1184	ENSG00000086712	0.29417	0.294346	6.16911	0.704828
1185	ENSG00000086730	0.718609	0.728351	1.75181	0.352796
1186	ENSG00000086758	-0.612289	-0.612397	7.72554	0.388182
1187	ENSG00000086827	-0.334117	-0.334273	6.06019	0.66685
1188	ENSG00000086848	-0.297453	-0.299384	2.26841	0.702574
1189	ENSG00000087008	-0.177806	-0.178279	3.16732	0.822659
1190	ENSG00000087053	0.194637	0.194749	5.7767	0.804183
1191	ENSG00000087074	-0.388638	-0.388849	7.4264	0.612674
1192	ENSG00000087076	0.719242	0.723221	2.53756	0.309089
1193	ENSG00000087077	0.322465	0.322688	5.60042	0.676635
1194	ENSG00000087086	-0.0718348	-0.0718366	10.5012	0.929317
1195	ENSG00000087087	-0.0240404	-0.0240455	7.6347	0.976921
1196	ENSG00000087088	-0.173013	-0.173588	3.46312	0.828712
1197	ENSG00000087095	0.409502	0.409785	5.42325	0.591064
1198	ENSG00000087111	-0.227902	-0.227985	6.16866	0.772539
1199	ENSG00000087152	-0.0929402	-0.0930112	5.4093	0.907788
1200	ENSG00000087157	0.892937	0.895922	3.17619	0.159987
1201	ENSG00000087191	-0.119428	-0.119455	6.96911	0.881743
1202	ENSG00000087206	0.161616	0.161715	5.97313	0.8376
1203	ENSG00000087237	2.21351	2.22652	2.66038	0.000107262
1204	ENSG00000087253	0.954003	0.955888	3.799	0.110781
1205	ENSG00000087263	-0.641706	-0.641816	7.77586	0.362325
1206	ENSG00000087266	0.169588	0.169732	4.99864	0.829494
1207	ENSG00000087269	-0.0524155	-0.0524419	6.23932	0.948809
1208	ENSG00000087274	-0.0592981	-0.0593148	6.57862	0.94225
1209	ENSG00000087299	-0.301319	-0.30173	4.34436	0.699215
1210	ENSG00000087301	0.0783838	0.0784441	5.3838	0.920707
1211	ENSG00000087302	0.0118764	0.0118791	7.17362	0.987769
1212	ENSG00000087338	-0.0539568	-0.0539858	5.60653	0.947114
1213	ENSG00000087365	-0.160732	-0.160746	8.68493	0.840493
1214	ENSG00000087448	-0.242111	-0.242321	5.10364	0.758406
1215	ENSG00000087460	1.05994	1.06001	8.95284	0.0856036
1216	ENSG00000087470	-0.241323	-0.241362	7.5928	0.759119
1217	ENSG00000087502	0.28728	0.287424	5.84684	0.711519
1218	ENSG00000087586	-0.263505	-0.263573	6.87495	0.737017
1219	ENSG00000087842	0.240233	0.240523	4.57376	0.758416
1220	ENSG00000087884	-0.828869	-0.829373	5.58461	0.205429
1221	ENSG00000087903	0.486994	0.487688	4.25018	0.511902
1222	ENSG00000087995	-0.220367	-0.220569	5.10471	0.780111
1223	ENSG00000088035	0.162411	0.162813	3.57437	0.836326
1224	ENSG00000088038	-0.206474	-0.206839	4.30894	0.794145
1225	ENSG00000088179	-0.162415	-0.162662	4.06321	0.83818
1226	ENSG00000088205	0.123973	0.123991	7.65663	0.876438
1227	ENSG00000088247	-0.142057	-0.142063	9.25381	0.859115
1228	ENSG00000088256	-0.216354	-0.216446	6.10347	0.784371
1229	ENSG00000088280	-0.072256	-0.072617	2.60257	0.928236
1230	ENSG00000088298	-0.526786	-0.528959	2.92355	0.47639
1231	ENSG00000088305	-0.689104	-0.693489	2.3917	0.342001
1232	ENSG00000088325	-0.366736	-0.366766	8.30774	0.635998
1233	ENSG00000088356	-0.16139	-0.161505	5.93709	0.839051
1234	ENSG00000088367	-0.44818	-0.448255	7.29203	0.554054
1235	ENSG00000088387	-0.059632	-0.0596757	5.16153	0.941219
1236	ENSG00000088448	0.0373572	0.0374064	4.73822	0.962251
1237	ENSG00000088538	-0.360563	-0.364036	2.09607	0.646006
1238	ENSG00000088682	-0.0425272	-0.0426029	3.3997	0.95823
1239	ENSG00000088726	-0.468469	-0.475189	2.06956	0.544033
1240	ENSG00000088727	-0.184745	-0.185879	2.54289	0.814921
1241	ENSG00000088766	-0.00655997	-0.00655506	3.96635	0.994887
1242	ENSG00000088808	-0.210336	-0.211063	3.06698	0.7898
1243	ENSG00000088812	-0.239761	-0.240087	4.35232	0.760761
1244	ENSG00000088826	0.481767	0.48485	3.67798	0.518473
1245	ENSG00000088832	0.0289944	0.0289966	8.68275	0.969863
1246	ENSG00000088833	0.384526	0.384634	7.04854	0.619188
1247	ENSG00000088836	-0.225556	-0.226741	2.5139	0.775881
1248	ENSG00000088854	0.140212	0.140726	3.13114	0.858599
1249	ENSG00000088876	-0.3029	-0.304094	3.03503	0.696902
1250	ENSG00000088888	0.0596996	0.0597164	6.38068	0.940457
1251	ENSG00000088899	-0.215384	-0.215996	3.45789	0.78484
1252	ENSG00000088930	0.184757	0.184779	8.1627	0.813992
1253	ENSG00000088970	0.42719	0.429331	2.64542	0.572428
1254	ENSG00000088986	-0.000546036	-0.000545946	7.57359	1.00037
1255	ENSG00000089006	-0.0892074	-0.08923	6.81949	0.91282
1256	ENSG00000089009	0.18213	0.182166	7.26139	0.816646
1257	ENSG00000089022	-0.278783	-0.27927	4.13053	0.721572
1258	ENSG00000089041	-0.275601	-0.276752	4.38908	0.723563
1259	ENSG00000089048	-0.0055717	-0.0055729	7.63616	0.995343
1260	ENSG00000089050	0.593197	0.595082	3.29359	0.409341
1261	ENSG00000089053	-0.212099	-0.212159	6.54118	0.788289
1262	ENSG00000089057	0.32008	0.321591	2.5956	0.678225
1263	ENSG00000089060	0.605023	0.605406	5.58695	0.394048
1264	ENSG00000089063	0.346759	0.347042	5.06893	0.651883
1265	ENSG00000089091	-0.543029	-0.549875	2.23718	0.470711
1266	ENSG00000089094	-0.481792	-0.482226	4.96471	0.518767
1267	ENSG00000089123	-0.7305	-0.736275	2.17406	0.313011
1268	ENSG00000089127	0.0472259	0.0472399	8.16149	0.951129
1269	ENSG00000089154	-0.356509	-0.356606	6.80642	0.645212
1270	ENSG00000089157	0.0611987	0.0612001	10.1557	0.938618
1271	ENSG00000089159	-0.277124	-0.278307	2.91977	0.722654
1272	ENSG00000089177	0.037893	0.0380559	3.24296	0.961351
1273	ENSG00000089195	0.15233	0.152442	5.70945	0.847063
1274	ENSG00000089220	-0.0599944	-0.0599965	9.61942	0.941314
1275	ENSG00000089234	0.250685	0.250955	5.10943	0.748169
1276	ENSG00000089248	-0.165446	-0.165464	8.13524	0.835331
1277	ENSG00000089280	0.20539	0.205409	8.60962	0.793284
1278	ENSG00000089289	0.206494	0.206617	5.82056	0.792312
1279	ENSG00000089327	0.0862515	0.086384	4.57347	0.91273
1280	ENSG00000089335	0.441849	0.442622	4.33866	0.557687
1281	ENSG00000089351	0.960244	0.960682	5.92369	0.107597
1282	ENSG00000089486	-0.495713	-0.499347	2.18187	0.518809
1283	ENSG00000089597	-1.10841	-1.1085	8.48484	0.0793437
1284	ENSG00000089639	-0.0754744	-0.0756973	3.26348	0.925205
1285	ENSG00000089682	-0.067352	-0.0674215	4.79325	0.93338
1286	ENSG00000089685	-0.320363	-0.320441	6.70937	0.680644
1287	ENSG00000089693	0.191291	0.19135	6.6878	0.807243
1288	ENSG00000089737	0.0772166	0.0772259	8.21639	0.924028
1289	ENSG00000089775	0.642818	0.644911	3.11802	0.363331
1290	ENSG00000089818	0.435734	0.436624	4.02564	0.568584
1291	ENSG00000089820	-0.143411	-0.143493	5.2523	0.860297
1292	ENSG00000089876	0.518723	0.520692	3.04514	0.483392
1293	ENSG00000089902	-0.189968	-0.19016	5.02005	0.810495
1294	ENSG00000089916	-0.177084	-0.177223	5.59965	0.82335
1295	ENSG00000090006	0.502889	0.504338	3.22296	0.499846
1296	ENSG00000090013	-0.27842	-0.278632	5.30525	0.722186
1297	ENSG00000090020	0.71513	0.716105	4.80248	0.289306
1298	ENSG00000090054	-0.00932903	-0.00938406	4.12705	0.99133
1299	ENSG00000090060	0.191534	0.191557	7.98813	0.807184
1300	ENSG00000090061	0.173175	0.173625	3.86565	0.825594
1301	ENSG00000090238	0.412141	0.412404	5.15377	0.586765
1302	ENSG00000090263	-0.165576	-0.165651	6.1548	0.835073
1303	ENSG00000090266	-0.201008	-0.201058	6.88949	0.799373
1304	ENSG00000090273	0.0151318	0.015135	7.20776	0.984631
1305	ENSG00000090316	-0.0143575	-0.0143661	5.62651	0.986494
1306	ENSG00000090339	1.97511	1.982	5.03196	1.24439e-06
1307	ENSG00000090372	-0.320558	-0.321272	4.09492	0.679531
1308	ENSG00000090376	0.913872	0.914416	5.60872	0.119076
1309	ENSG00000090432	-0.461775	-0.462036	5.73624	0.539204
1310	ENSG00000090447	-0.21575	-0.216281	3.26557	0.784884
1311	ENSG00000090470	-0.030684	-0.0307013	5.80675	0.970262
1312	ENSG00000090487	0.413415	0.413679	5.58755	0.586028
1313	ENSG00000090520	0.0236631	0.0236683	7.33789	0.976245
1314	ENSG00000090530	-0.539653	-0.539935	6.19291	0.460669
1315	ENSG00000090565	-0.634786	-0.635798	4.20433	0.368318
1316	ENSG00000090581	-0.155831	-0.156006	4.93698	0.844649
1317	ENSG00000090612	-0.0968604	-0.0970464	4.11224	0.90372
1318	ENSG00000090615	-0.666203	-0.66646	6.47367	0.33531
1319	ENSG00000090621	-0.193021	-0.193047	7.95472	0.807421
1320	ENSG00000090674	0.166536	0.168034	2.0105	0.832247
1321	ENSG00000090686	-0.343157	-0.343183	8.56957	0.658301
1322	ENSG00000090776	0.883184	0.885872	4.13769	0.158624
1323	ENSG00000090857	-0.175251	-0.175289	6.78271	0.825584
1324	ENSG00000090861	-0.423897	-0.424029	6.79471	0.578266
1325	ENSG00000090863	-0.164355	-0.164387	7.2933	0.836861
1326	ENSG00000090889	-0.252932	-0.252981	7.28147	0.747546
1327	ENSG00000090905	-0.203479	-0.203526	6.88165	0.7969
1328	ENSG00000090924	0.586535	0.587797	3.68168	0.414298
1329	ENSG00000090971	-0.422543	-0.422971	4.65794	0.580709
1330	ENSG00000090975	-0.746781	-0.751502	2.44568	0.308651
1331	ENSG00000090989	-0.165664	-0.165734	6.37551	0.834808
1332	ENSG00000091009	0.198717	0.199027	4.36466	0.800035
1333	ENSG00000091039	0.0855339	0.0855565	6.7861	0.913173
1334	ENSG00000091073	-0.432071	-0.432567	4.91795	0.568887
1335	ENSG00000091127	-0.0464993	-0.0466006	4.08956	0.954128
1336	ENSG00000091129	1.33701	1.33948	4.55013	0.0162923
1337	ENSG00000091136	0.162498	0.162524	7.92378	0.836623
1338	ENSG00000091137	0.088715	0.0925112	2.41782	0.93076
1339	ENSG00000091140	-0.17288	-0.172979	5.75588	0.827601
1340	ENSG00000091157	-0.254984	-0.255563	3.74646	0.745268
1341	ENSG00000091164	0.276679	0.276895	5.41319	0.722219
1342	ENSG00000091317	-0.104101	-0.104133	6.60071	0.898151
1343	ENSG00000091409	-0.622358	-0.622826	5.55211	0.379158
1344	ENSG00000091428	-0.0703021	-0.0703205	6.78627	0.93106
1345	ENSG00000091436	-0.163483	-0.163501	7.78499	0.837076
1346	ENSG00000091483	0.246363	0.246515	5.46808	0.752268
1347	ENSG00000091490	0.152967	0.153023	6.33839	0.845849
1348	ENSG00000091527	-0.0607491	-0.0607521	9.56562	0.940538
1349	ENSG00000091542	-0.277755	-0.2779	5.77955	0.722885
1350	ENSG00000091592	-0.267772	-0.268126	4.49026	0.732736
1351	ENSG00000091640	-0.224598	-0.224647	7.34831	0.776972
1352	ENSG00000091651	-0.224759	-0.22492	5.57848	0.775689
1353	ENSG00000091656	-0.906623	-0.916211	1.80889	0.19492
1354	ENSG00000091732	-0.562399	-0.563222	4.64879	0.438371
1355	ENSG00000091844	0.0255887	0.0258409	1.68184	0.977028
1356	ENSG00000091879	1.42372	1.4315	3.96234	0.00495754
1357	ENSG00000091947	-0.171185	-0.171294	5.54056	0.829309
1358	ENSG00000091972	-0.12062	-0.120973	3.84552	0.879896
1359	ENSG00000091986	-0.546529	-0.546644	7.23731	0.459687
1360	ENSG00000092010	0.213996	0.214023	8.34421	0.784671
1361	ENSG00000092020	0.787546	0.788835	4.35058	0.230846
1362	ENSG00000092094	0.200955	0.201536	3.35296	0.797629
1363	ENSG00000092108	-0.0816097	-0.0816399	6.43548	0.919499
1364	ENSG00000092140	-0.228373	-0.228465	6.06263	0.772079
1365	ENSG00000092148	-0.431569	-0.431676	7.16025	0.57382
1366	ENSG00000092199	0.0131181	0.0131192	8.9559	0.986669
1367	ENSG00000092200	0.892898	0.984961	0.84862	0.395983
1368	ENSG00000092201	-0.317744	-0.317768	8.71995	0.683378
1369	ENSG00000092203	0.167931	0.16798	6.85978	0.830697
1370	ENSG00000092208	-0.186417	-0.187073	3.20502	0.814487
1371	ENSG00000092330	0.360844	0.361138	5.39672	0.639023
1372	ENSG00000092439	-0.100434	-0.100504	5.72702	0.90038
1373	ENSG00000092445	0.38421	0.384683	4.1974	0.614655
1374	ENSG00000092470	-0.160561	-0.160625	6.0007	0.839971
1375	ENSG00000092531	-0.0114586	-0.011463	6.01078	0.989378
1376	ENSG00000092758	0.598535	0.610805	1.63767	0.432008
1377	ENSG00000092820	-0.596476	-0.596544	8.46645	0.403942
1378	ENSG00000092841	-0.827564	-0.827607	9.30709	0.184917
1379	ENSG00000092847	-0.206412	-0.206581	4.96831	0.794174
1380	ENSG00000092853	-0.387836	-0.387871	8.50385	0.613921
1381	ENSG00000092931	0.17172	0.172049	4.06875	0.827134
1382	ENSG00000092964	0.175946	0.17596	8.40731	0.822759
1383	ENSG00000092969	-0.025966	-0.0259792	6.43355	0.975015
1384	ENSG00000092978	-0.240803	-0.241075	4.94904	0.759646
1385	ENSG00000093000	0.253587	0.253672	6.55973	0.745184
1386	ENSG00000093009	0.124532	0.124607	5.4318	0.874537
1387	ENSG00000093010	0.262007	0.2621	6.5794	0.736069
1388	ENSG00000093144	0.524424	0.524664	6.13786	0.474448
1389	ENSG00000093167	-0.271074	-0.2712	6.63984	0.729458
1390	ENSG00000093183	-0.267268	-0.267423	5.71913	0.733311
1391	ENSG00000094631	-0.263753	-0.263867	6.2805	0.738121
1392	ENSG00000094804	0.122739	0.122766	7.02293	0.878375
1393	ENSG00000094841	-0.0699159	-0.0701752	2.96474	0.930651
1394	ENSG00000094880	0.0563426	0.0564467	4.15562	0.9429
1395	ENSG00000094914	-0.2881	-0.289679	2.79544	0.712548
1396	ENSG00000094916	-0.330811	-0.33086	7.68541	0.670365
1397	ENSG00000094975	-0.127187	-0.127233	6.82013	0.874386
1398	ENSG00000095002	0.0669303	0.066961	5.95542	0.933154
1399	ENSG00000095015	-0.484015	-0.484497	5.00704	0.516616
1400	ENSG00000095066	0.403245	0.403935	4.08193	0.595539
1401	ENSG00000095139	-0.223321	-0.22343	6.23717	0.777082
1402	ENSG00000095209	0.489885	0.491135	3.65716	0.509936
1403	ENSG00000095261	0.206558	0.206741	4.89779	0.792229
1404	ENSG00000095303	1.41495	1.42453	1.91334	0.0514074
1405	ENSG00000095319	-0.491842	-0.493471	3.41458	0.509027
1406	ENSG00000095321	-0.0946206	-0.0947262	4.45821	0.906103
1407	ENSG00000095370	1.51236	1.51353	5.32299	7.96638e-05
1408	ENSG00000095380	0.17095	0.170984	7.12848	0.828607
1409	ENSG00000095383	0.125695	0.125798	5.2207	0.873311
1410	ENSG00000095485	0.289447	0.289852	4.71151	0.709369
1411	ENSG00000095564	0.0229155	0.0229327	5.61697	0.976729
1412	ENSG00000095574	-0.326631	-0.327361	3.90156	0.673505
1413	ENSG00000095637	0.0259344	0.0259504	5.27701	0.973557
1414	ENSG00000095739	-0.417312	-0.420616	2.69093	0.58394
1415	ENSG00000095752	0.437741	0.443682	2.33123	0.593948
1416	ENSG00000095787	0.193311	0.193328	8.62287	0.806102
1417	ENSG00000095794	0.417848	0.418394	5.28527	0.582263
1418	ENSG00000095906	-0.109012	-0.109191	4.03974	0.892154
1419	ENSG00000095951	0.0911002	0.0911631	5.81098	0.908197
1420	ENSG00000096060	-0.161568	-0.161588	7.77562	0.839628
1421	ENSG00000096063	-0.0365934	-0.0366032	6.77069	0.964523
1422	ENSG00000096070	-0.135807	-0.136092	4.24556	0.864552
1423	ENSG00000096092	-0.158568	-0.158753	4.30669	0.842541
1424	ENSG00000096093	0.579576	0.581831	3.35407	0.422664
1425	ENSG00000096384	-0.351624	-0.35163	11.2121	0.649936
1426	ENSG00000096401	-0.15465	-0.154689	7.26409	0.845933
1427	ENSG00000096433	-0.456061	-0.456452	5.45574	0.544837
1428	ENSG00000096654	0.193523	0.194711	2.56739	0.806658
1429	ENSG00000096696	-0.917259	-0.924255	5.7788	0.214625
1430	ENSG00000096717	-0.202441	-0.202748	4.54293	0.797957
1431	ENSG00000096746	-0.334923	-0.334974	7.96127	0.666292
1432	ENSG00000096872	0.166428	0.166665	4.66543	0.832434
1433	ENSG00000096968	-0.212625	-0.212963	5.30835	0.787546
1434	ENSG00000097007	-0.143311	-0.143423	5.26869	0.857541
1435	ENSG00000097021	-0.408336	-0.408651	5.28441	0.593359
1436	ENSG00000097033	0.0434732	0.0434827	7.62733	0.956727
1437	ENSG00000097046	0.317554	0.31816	4.23172	0.68109
1438	ENSG00000097096	-0.352511	-0.35454	2.673	0.647988
1439	ENSG00000099194	1.21028	1.21039	8.51577	0.00664691
1440	ENSG00000099204	0.183971	0.184014	6.89612	0.814805
1441	ENSG00000099219	0.367834	0.368036	5.28133	0.632108
1442	ENSG00000099246	-0.0609015	-0.0609213	6.54659	0.940584
1443	ENSG00000099250	0.777688	0.777997	6.79391	0.228203
1444	ENSG00000099251	0.479468	0.486583	1.93973	0.554379
1445	ENSG00000099256	0.121496	0.122026	2.65874	0.877003
1446	ENSG00000099260	-0.256052	-0.256132	6.37436	0.747715
1447	ENSG00000099282	0.0652965	0.0654428	3.54028	0.933233
1448	ENSG00000099290	-0.037156	-0.0371993	6.02371	0.963837
1449	ENSG00000099326	0.12051	0.120844	3.37325	0.878013
1450	ENSG00000099330	0.480559	0.481489	3.56351	0.518592
1451	ENSG00000099331	-0.272141	-0.272341	5.64688	0.728405
1452	ENSG00000099337	-0.0126566	-0.0126647	5.4363	0.988187
1453	ENSG00000099341	-0.260286	-0.260312	8.22743	0.740293
1454	ENSG00000099364	0.141905	0.142895	1.9904	0.857796
1455	ENSG00000099377	0.202703	0.203324	3.10945	0.796722
1456	ENSG00000099381	-0.703585	-0.705025	4.09936	0.304455
1457	ENSG00000099385	-0.423591	-0.425214	3.03485	0.577473
1458	ENSG00000099622	-0.284334	-0.284439	6.2404	0.716465
1459	ENSG00000099624	0.454967	0.457498	2.24112	0.547422
1460	ENSG00000099783	-0.407393	-0.407439	8.36438	0.600038
1461	ENSG00000099785	0.310823	0.311969	2.92034	0.687481
1462	ENSG00000099795	-0.738107	-0.738573	5.58388	0.312898
1463	ENSG00000099800	-0.960537	-0.96062	8.28324	0.148275
1464	ENSG00000099804	-0.489098	-0.489491	5.11591	0.512242
1465	ENSG00000099810	-0.0473384	-0.0473714	5.36342	0.953784
1466	ENSG00000099814	-0.655347	-0.657097	3.66487	0.351248
1467	ENSG00000099817	-0.350856	-0.350866	9.84463	0.652155
1468	ENSG00000099821	-0.157843	-0.158539	2.48146	0.842759
1469	ENSG00000099840	-1.41742	-1.43449	1.94872	0.0506792
1470	ENSG00000099849	-0.479989	-0.480731	4.0718	0.520613
1471	ENSG00000099860	-0.272059	-0.272129	7.03445	0.728518
1472	ENSG00000099864	-0.610917	-0.611105	6.35923	0.394674
1473	ENSG00000099875	-0.197252	-0.197293	6.87446	0.803141
1474	ENSG00000099889	-0.110548	-0.110833	3.34398	0.889991
1475	ENSG00000099899	-0.0575075	-0.0576017	3.64463	0.943341
1476	ENSG00000099901	-0.0996446	-0.0996715	6.71749	0.902451
1477	ENSG00000099904	-0.0857236	-0.0858005	4.57659	0.915749
1478	ENSG00000099910	-0.343855	-0.344323	4.25563	0.657049
1479	ENSG00000099917	0.302161	0.302989	3.73498	0.696435
1480	ENSG00000099937	0.357046	0.409021	0.767853	0.775154
1481	ENSG00000099940	-0.0312382	-0.031255	5.69675	0.969696
1482	ENSG00000099942	-0.296719	-0.297033	4.80722	0.703867
1483	ENSG00000099949	-0.0680019	-0.0681172	3.97988	0.932749
1484	ENSG00000099954	-0.26716	-0.325308	0.74898	0.841379
1485	ENSG00000099956	-0.253872	-0.25412	4.89616	0.746752
1486	ENSG00000099968	-0.0170649	-0.0170738	6.2491	0.983738
1487	ENSG00000099991	-0.598577	-0.599009	5.42415	0.402303
1488	ENSG00000099992	-0.11859	-0.118844	3.9868	0.882186
1489	ENSG00000099995	-0.0807791	-0.0808008	6.83163	0.921369
1490	ENSG00000099998	0.250658	0.250996	4.42388	0.748023
1491	ENSG00000100003	-0.314011	-0.314458	3.99723	0.687738
1492	ENSG00000100014	0.0479099	0.047948	5.07207	0.95135
1493	ENSG00000100027	-0.525089	-0.527424	2.50369	0.481182
1494	ENSG00000100028	0.057968	0.0579853	6.59139	0.941456
1495	ENSG00000100029	-0.427361	-0.427835	4.9249	0.574483
1496	ENSG00000100030	-0.0842312	-0.0842552	6.58161	0.916879
1497	ENSG00000100034	0.0651554	0.0652628	4.09686	0.933683
1498	ENSG00000100036	-0.121338	-0.121512	4.71589	0.879161
1499	ENSG00000100056	-0.231577	-0.232341	3.12575	0.768501
1500	ENSG00000100058	0.223167	0.223589	4.16994	0.775544
1501	ENSG00000100060	0.225066	0.225125	6.32802	0.773325
1502	ENSG00000100065	-0.39478	-0.395286	4.3362	0.605931
1503	ENSG00000100075	-0.176951	-0.177109	5.08818	0.823548
1504	ENSG00000100083	-0.160891	-0.160993	5.32679	0.839657
1505	ENSG00000100084	0.168482	0.169402	2.75491	0.830481
1506	ENSG00000100092	0.249094	0.250487	2.13539	0.75068
1507	ENSG00000100097	-0.240284	-0.240313	8.1568	0.760189
1508	ENSG00000100099	-0.0855403	-0.0856181	5.107	0.915293
1509	ENSG00000100100	0.895703	0.896529	4.92094	0.136332
1510	ENSG00000100105	-0.303806	-0.304082	4.98366	0.696845
1511	ENSG00000100106	-0.190604	-0.19067	6.32476	0.810298
1512	ENSG00000100109	0.0598901	0.0602756	2.7954	0.93971
1513	ENSG00000100116	-0.671831	-0.674569	2.74815	0.342666
1514	ENSG00000100124	-0.049914	-0.0500337	3.68279	0.950766
1515	ENSG00000100138	0.034286	0.0342891	8.26851	0.96572
1516	ENSG00000100139	-0.0430174	-0.043051	5.62146	0.958058
1517	ENSG00000100150	0.143728	0.144774	2.27769	0.854835
1518	ENSG00000100154	0.124399	0.124568	4.70607	0.874843
1519	ENSG00000100162	0.25476	0.254914	5.19468	0.744069
1520	ENSG00000100196	0.08134	0.0815956	3.13011	0.917592
1521	ENSG00000100201	-0.215111	-0.215127	8.53823	0.785355
1522	ENSG00000100207	0.355233	0.355386	6.23643	0.645171
1523	ENSG00000100209	0.804692	0.805826	5.16118	0.208788
1524	ENSG00000100211	0.0980138	0.0980725	5.34619	0.901081
1525	ENSG00000100216	-0.110646	-0.110668	7.09642	0.890298
1526	ENSG00000100219	0.132919	0.132977	6.93793	0.866989
1527	ENSG00000100220	-0.467584	-0.467752	6.30678	0.533574
1528	ENSG00000100221	-0.158016	-0.158091	6.1831	0.843833
1529	ENSG00000100225	0.170036	0.170081	7.07411	0.829289
1530	ENSG00000100226	0.0514732	0.0515332	5.15208	0.948241
1531	ENSG00000100227	-0.451606	-0.451767	6.30301	0.549635
1532	ENSG00000100234	1.12262	1.12279	7.38178	0.0202214
1533	ENSG00000100239	0.304644	0.30504	4.45486	0.694194
1534	ENSG00000100241	-0.765937	-0.766373	5.68665	0.268072
1535	ENSG00000100242	-0.172104	-0.174022	2.30912	0.826529
1536	ENSG00000100243	-0.0238018	-0.0238042	8.54486	0.977189
1537	ENSG00000100246	-0.348021	-0.348639	4.20419	0.652279
1538	ENSG00000100258	-0.479368	-0.47958	5.962	0.523306
1539	ENSG00000100263	-0.462503	-0.463983	3.29385	0.539062
1540	ENSG00000100266	0.164925	0.165061	5.20037	0.833977
1541	ENSG00000100280	-0.0868795	-0.0868999	6.90988	0.914138
1542	ENSG00000100281	0.0726986	0.0727243	6.33031	0.928221
1543	ENSG00000100284	-0.144199	-0.144504	4.04065	0.85622
1544	ENSG00000100288	-0.430371	-0.431526	3.4899	0.570692
1545	ENSG00000100292	-0.658571	-0.658669	8.23356	0.358302
1546	ENSG00000100294	-0.0909498	-0.0913278	2.82136	0.909592
1547	ENSG00000100296	-0.0903828	-0.0904606	5.2413	0.910375
1548	ENSG00000100297	-0.310025	-0.310114	6.58901	0.691427
1549	ENSG00000100299	-0.509125	-0.509991	4.33395	0.493965
1550	ENSG00000100300	-0.540354	-0.540483	7.06926	0.459964
1551	ENSG00000100304	-0.0217734	-0.0217901	5.07313	0.979477
1552	ENSG00000100307	0.257481	0.257697	4.27235	0.74093
1553	ENSG00000100311	0.504598	0.505559	3.60835	0.496087
1554	ENSG00000100316	0.29183	0.291916	6.73646	0.707125
1555	ENSG00000100320	-0.21812	-0.218172	7.14318	0.782255
1556	ENSG00000100324	-0.1017	-0.101802	4.69769	0.898976
1557	ENSG00000100325	0.107953	0.108102	4.52441	0.891078
1558	ENSG00000100330	-0.778607	-0.782816	2.69838	0.258002
1559	ENSG00000100335	-0.140927	-0.140975	6.3443	0.859703
1560	ENSG00000100336	0.845027	0.995676	0.357878	0.452454
1561	ENSG00000100342	0.0127791	0.0127819	8.04372	0.986149
1562	ENSG00000100345	-1.02348	-1.02353	9.77889	0.053987
1563	ENSG00000100347	-0.0263422	-0.0263652	4.99439	0.974479
1564	ENSG00000100348	0.0674778	0.0675002	6.36693	0.931916
1565	ENSG00000100350	-0.168364	-0.16848	5.17952	0.833042
1566	ENSG00000100351	-0.16759	-0.168949	1.61888	0.841743
1567	ENSG00000100353	-0.237895	-0.237912	8.79805	0.762633
1568	ENSG00000100354	-0.21589	-0.215936	7.01111	0.784479
1569	ENSG00000100359	-0.339102	-0.339298	5.44334	0.663062
1570	ENSG00000100360	0.105404	0.105586	3.9352	0.893658
1571	ENSG00000100364	0.0812993	0.0813314	5.85384	0.917951
1572	ENSG00000100365	0	0	0.470759	1
1573	ENSG00000100372	0.0861681	0.0862831	4.49859	0.913031
1574	ENSG00000100376	-0.0430159	-0.0430911	4.01587	0.957858
1575	ENSG00000100379	-0.0125205	-0.0125446	4.44001	0.988873
1576	ENSG00000100380	-0.0405685	-0.040573	8.15074	0.960666
1577	ENSG00000100387	-0.255958	-0.256034	6.82799	0.744519
1578	ENSG00000100393	-0.26431	-0.264401	6.89575	0.7362
1579	ENSG00000100395	-0.338206	-0.338602	4.65549	0.662382
1580	ENSG00000100401	-0.419776	-0.419867	7.10102	0.581786
1581	ENSG00000100403	0.126755	0.126798	6.78098	0.872169
1582	ENSG00000100410	-0.514682	-0.515067	5.57275	0.485738
1583	ENSG00000100412	-0.299858	-0.301695	2.52154	0.700673
1584	ENSG00000100413	0.243488	0.244487	2.74825	0.754872
1585	ENSG00000100416	-0.415138	-0.415851	4.1176	0.585733
1586	ENSG00000100417	-0.537322	-0.537746	5.11321	0.463185
1587	ENSG00000100418	0.0938184	0.09393	4.914	0.905425
1588	ENSG00000100422	-0.449552	-0.450425	3.51806	0.551555
1589	ENSG00000100425	-0.276354	-0.276831	4.33489	0.723983
1590	ENSG00000100426	-0.248138	-0.248435	4.63527	0.752374
1591	ENSG00000100429	-0.555776	-0.557465	3.03728	0.452745
1592	ENSG00000100439	0.618996	0.620548	3.8382	0.38305
1593	ENSG00000100441	-0.0277202	-0.0277926	4.25131	0.97295
1594	ENSG00000100442	-0.110164	-0.110213	6.24928	0.891349
1595	ENSG00000100461	0.130595	0.130669	6.05002	0.868633
1596	ENSG00000100478	-0.244254	-0.245351	3.13649	0.755318
1597	ENSG00000100479	-0.172176	-0.172534	3.88151	0.828263
1598	ENSG00000100483	-0.385955	-0.387412	3.37826	0.613787
1599	ENSG00000100485	-0.111082	-0.111154	5.54626	0.889919
1600	ENSG00000100503	-0.304494	-0.30459	6.86392	0.696326
1601	ENSG00000100504	-0.0397928	-0.0398068	6.22862	0.961189
1602	ENSG00000100519	-0.0442653	-0.044297	5.58426	0.956698
1603	ENSG00000100522	-0.242714	-0.242934	5.1399	0.757781
1604	ENSG00000100523	-0.223636	-0.224084	3.79851	0.776765
1605	ENSG00000100526	0.573942	0.57418	5.85564	0.424788
1606	ENSG00000100528	0.232107	0.232187	6.33426	0.766624
1607	ENSG00000100532	0.423671	0.424819	3.61888	0.575214
1608	ENSG00000100554	0.184447	0.184509	6.51833	0.814349
1609	ENSG00000100558	0.539374	0.540386	4.40375	0.459784
1610	ENSG00000100567	0.460076	0.460238	6.82629	0.539045
1611	ENSG00000100568	-0.653632	-0.654791	4.16669	0.350531
1612	ENSG00000100575	0.0398738	0.0399393	4.34337	0.959505
1613	ENSG00000100577	-1.06448	-1.06538	5.43131	0.0906864
1614	ENSG00000100578	-0.326806	-0.327145	4.87057	0.674122
1615	ENSG00000100580	-0.263065	-0.263203	5.68912	0.737693
1616	ENSG00000100591	-0.219111	-0.219137	8.16657	0.781519
1617	ENSG00000100592	0.077048	0.0770614	7.4371	0.924135
1618	ENSG00000100596	0.0385929	0.0385999	7.28636	0.960283
1619	ENSG00000100600	0.70326	0.703967	5.97162	0.306844
1620	ENSG00000100601	0.229685	0.231855	2.09363	0.77236
1621	ENSG00000100603	-0.202174	-0.202221	7.41024	0.79822
1622	ENSG00000100605	-0.360224	-0.360401	5.67506	0.641441
1623	ENSG00000100612	-0.00322521	-0.00323346	5.82352	0.998629
1624	ENSG00000100614	0.0939247	0.0939756	5.87974	0.906634
1625	ENSG00000100625	0.217346	0.217751	4.28445	0.78139
1626	ENSG00000100629	-0.236581	-0.236821	5.05052	0.763888
1627	ENSG00000100632	-0.0767993	-0.0768023	9.60684	0.924367
1628	ENSG00000100644	1.03262	1.03282	7.66529	0.048003
1629	ENSG00000100647	0.975202	0.975589	6.63639	0.0865594
1630	ENSG00000100650	0.0605474	0.0605519	8.5533	0.938811
1631	ENSG00000100664	0.393126	0.393289	6.35049	0.608868
1632	ENSG00000100697	-0.123993	-0.124056	6.18026	0.877697
1633	ENSG00000100711	-0.432539	-0.432786	5.56424	0.568574
1634	ENSG00000100714	0.132814	0.13288	5.85167	0.867429
1635	ENSG00000100722	-0.0578624	-0.0579175	5.08997	0.94292
1636	ENSG00000100731	-0.0124601	-0.0124683	5.45843	0.988348
1637	ENSG00000100744	0.369394	0.370026	4.15882	0.629955
1638	ENSG00000100749	0.0730785	0.0731112	6.1253	0.927323
1639	ENSG00000100764	-0.482743	-0.482803	8.14271	0.519206
1640	ENSG00000100767	-0.0824295	-0.0825558	4.1012	0.918535
1641	ENSG00000100784	0.371127	0.371548	4.86011	0.628962
1642	ENSG00000100796	-0.149411	-0.149464	6.74573	0.851156
1643	ENSG00000100802	0.447709	0.451338	2.00433	0.554318
1644	ENSG00000100804	0.0086369	0.00863903	7.03122	0.991002
1645	ENSG00000100811	-0.0795888	-0.0796072	7.05377	0.922497
1646	ENSG00000100813	-0.466954	-0.467042	7.62397	0.534799
1647	ENSG00000100814	0.700438	0.701544	4.35806	0.305955
1648	ENSG00000100815	0.0492571	0.0492675	7.36331	0.950306
1649	ENSG00000100823	-0.254304	-0.254416	6.49377	0.746549
1650	ENSG00000100836	-0.326633	-0.326846	5.48188	0.674854
1651	ENSG00000100852	0.140957	0.141027	6.10432	0.85821
1652	ENSG00000100865	-0.0303188	-0.0303975	3.72268	0.970395
1653	ENSG00000100867	-2.21351	-2.22979	2.45492	0.000154382
1654	ENSG00000100883	0.30127	0.301364	6.90853	0.697758
1655	ENSG00000100888	-0.263371	-0.263421	7.66443	0.737183
1656	ENSG00000100889	0.531035	0.532577	3.40999	0.468888
1657	ENSG00000100890	0.340236	0.341767	2.88902	0.658245
1658	ENSG00000100897	-0.0801798	-0.0802187	5.83628	0.920701
1659	ENSG00000100902	0.236067	0.237163	3.35949	0.763218
1660	ENSG00000100906	1.39755	1.39764	10.0481	0.000340703
1661	ENSG00000100908	0.1385	0.138927	3.13804	0.860304
1662	ENSG00000100911	0.640966	0.641164	7.05788	0.358233
1663	ENSG00000100916	-0.0296894	-0.0297428	3.73332	0.971062
1664	ENSG00000100918	0.0678635	0.0686507	1.95683	0.931726
1665	ENSG00000100926	0.319078	0.319405	4.81795	0.679753
1666	ENSG00000100934	-0.00260129	-0.00260032	5.55545	0.998258
1667	ENSG00000100938	0.136297	0.136398	5.23315	0.863289
1668	ENSG00000100941	0.0600842	0.0600894	8.48609	0.940198
1669	ENSG00000100949	0.239841	0.240886	3.00145	0.758603
1670	ENSG00000100968	1.28485	1.3194	1.1857	0.0848775
1671	ENSG00000100983	-0.671693	-0.671975	6.30825	0.339668
1672	ENSG00000100991	-0.193223	-0.193607	3.9469	0.807183
1673	ENSG00000100994	-0.577573	-0.57781	6.03595	0.423602
1674	ENSG00000100997	-0.191572	-0.191752	5.0881	0.8089
1675	ENSG00000101000	0.732194	0.732901	4.97373	0.294387
1676	ENSG00000101003	-0.0531565	-0.0531874	5.5704	0.947762
1677	ENSG00000101017	0.242846	0.244349	3.64537	0.75603
1678	ENSG00000101019	-0.0272237	-0.0272526	4.47184	0.973584
1679	ENSG00000101040	0.610628	0.610801	6.84283	0.38811
1680	ENSG00000101052	0.115846	0.116118	3.72469	0.882948
1681	ENSG00000101057	-1.21092	-1.21109	7.48832	0.0392215
1682	ENSG00000101079	-0.398335	-0.398495	5.66266	0.602988
1683	ENSG00000101104	0.210068	0.21063	3.42831	0.788498
1684	ENSG00000101109	-0.329169	-0.329233	7.27448	0.671953
1685	ENSG00000101126	0.151895	0.151974	5.95052	0.847187
1686	ENSG00000101132	0.0432915	0.0433142	5.97021	0.956479
1687	ENSG00000101138	-0.0299891	-0.0300436	3.90755	0.970827
1688	ENSG00000101146	-0.145316	-0.145377	6.39767	0.855279
1689	ENSG00000101150	-0.383477	-0.383549	7.48969	0.618039
1690	ENSG00000101152	0.0348975	0.0349044	6.75286	0.96348
1691	ENSG00000101158	0.401398	0.401632	5.6411	0.599222
1692	ENSG00000101160	-0.593583	-0.593761	6.62103	0.422351
1693	ENSG00000101161	-0.754984	-0.755086	7.86423	0.255745
1694	ENSG00000101166	0.0594965	0.0595575	4.92143	0.939982
1695	ENSG00000101181	0.145986	0.146145	4.86593	0.853201
1696	ENSG00000101182	0.0330621	0.0330634	9.51561	0.967083
1697	ENSG00000101187	-0.0994031	-0.0994662	5.89165	0.901338
1698	ENSG00000101189	0.240525	0.240677	5.57264	0.758293
1699	ENSG00000101190	-0.304558	-0.305203	3.67362	0.695745
1700	ENSG00000101191	-0.254921	-0.255108	5.41498	0.745606
1701	ENSG00000101193	-0.0961241	-0.0961686	6.0345	0.904772
1702	ENSG00000101194	0.537294	0.53849	3.4248	0.464066
1703	ENSG00000101199	-0.898774	-0.899415	5.32555	0.164413
1704	ENSG00000101210	0.397091	0.399404	1.80999	0.613899
1705	ENSG00000101216	0.00443128	0.00443567	4.78158	0.994672
1706	ENSG00000101220	-0.293663	-0.294409	3.35396	0.706585
1707	ENSG00000101224	-0.166134	-0.166144	9.09053	0.834863
1708	ENSG00000101236	0.914462	0.91566	5.07317	0.124414
1709	ENSG00000101246	-0.485522	-0.486002	4.91999	0.515376
1710	ENSG00000101247	0.197066	0.19782	2.94012	0.80141
1711	ENSG00000101255	-0.055401	-0.0554971	4.5254	0.945129
1712	ENSG00000101266	-0.312679	-0.312782	6.56359	0.68821
1713	ENSG00000101290	0.183426	0.18359	4.97257	0.815455
1714	ENSG00000101294	-0.543595	-0.543703	7.12676	0.458307
1715	ENSG00000101298	-0.0631728	-0.0633592	3.27866	0.937734
1716	ENSG00000101307	2.47281	2.50088	2.70703	1.73065e-05
1717	ENSG00000101310	0.00934588	0.00935302	5.74567	0.990099
1718	ENSG00000101311	-1.08363	-1.10215	1.78748	0.132201
1719	ENSG00000101335	-1.11931	-1.11979	5.74127	0.086678
1720	ENSG00000101337	-0.206285	-0.206518	4.94271	0.794149
1721	ENSG00000101342	-0.186124	-0.186703	4.13222	0.81414
1722	ENSG00000101343	-0.0995054	-0.09958	5.5514	0.901241
1723	ENSG00000101346	-0.171143	-0.171315	4.73614	0.829418
1724	ENSG00000101347	-0.0406932	-0.0406971	9.11083	0.960402
1725	ENSG00000101350	-0.204579	-0.204669	6.19166	0.795832
1726	ENSG00000101353	0.67421	0.705585	0.910985	0.435327
1727	ENSG00000101361	0.00784118	0.00784195	8.27091	0.991773
1728	ENSG00000101363	-0.431689	-0.432328	4.38039	0.568814
1729	ENSG00000101365	-0.0411413	-0.0411719	5.5034	0.959756
1730	ENSG00000101367	-0.0939075	-0.0939697	5.55081	0.907801
1731	ENSG00000101384	0.0900113	0.0900824	6.08251	0.909985
1732	ENSG00000101391	-0.341438	-0.341813	4.75204	0.659202
1733	ENSG00000101400	-0.960946	-0.962067	4.32093	0.117059
1734	ENSG00000101407	0.351368	0.352042	3.973	0.647351
1735	ENSG00000101412	0.0800757	0.080088	7.08373	0.917602
1736	ENSG00000101413	-0.121167	-0.121273	5.2785	0.879392
1737	ENSG00000101417	-0.00675175	-0.00676439	4.12851	0.994228
1738	ENSG00000101421	0.320937	0.320968	8.72292	0.678222
1739	ENSG00000101439	-0.114358	-0.114374	8.38191	0.886603
1740	ENSG00000101442	-0.169421	-0.170057	2.87316	0.830808
1741	ENSG00000101444	0.0294497	0.0294813	4.69782	0.969952
1742	ENSG00000101447	-0.55377	-0.554433	4.48134	0.449414
1743	ENSG00000101452	-0.136009	-0.136872	2.48394	0.863949
1744	ENSG00000101457	0.0864182	0.0864749	5.58968	0.914193
1745	ENSG00000101460	-0.327104	-0.327741	3.83091	0.674545
1746	ENSG00000101464	-0.608075	-0.609449	3.62446	0.398718
1747	ENSG00000101474	0.466878	0.467022	6.58673	0.533511
1748	ENSG00000101544	-0.114579	-0.11467	5.09968	0.886082
1749	ENSG00000101546	-0.565769	-0.567363	3.26485	0.440823
1750	ENSG00000101557	-0.454817	-0.454911	7.27721	0.551895
1751	ENSG00000101558	0.376709	0.376773	7.44024	0.62596
1752	ENSG00000101574	-0.0350339	-0.0350837	4.26041	0.965724
1753	ENSG00000101577	-0.137305	-0.137379	5.90128	0.863766
1754	ENSG00000101596	-0.172212	-0.172244	8.01694	0.828296
1755	ENSG00000101605	-0.106015	-0.107691	1.71847	0.899809
1756	ENSG00000101608	-0.09924	-0.0992491	8.65156	0.902314
1757	ENSG00000101624	0.0697252	0.0699181	3.68165	0.929426
1758	ENSG00000101639	-0.344427	-0.344667	5.3978	0.656552
1759	ENSG00000101654	-0.0919116	-0.0919469	6.71879	0.910178
1760	ENSG00000101665	0.287038	0.288643	2.4876	0.714379
1761	ENSG00000101670	2.63542	2.65878	3.90994	2.97045e-07
1762	ENSG00000101745	0.315441	0.315479	8.26932	0.683183
1763	ENSG00000101751	0.815675	0.819479	2.9416	0.221085
1764	ENSG00000101752	-0.187418	-0.187514	5.89026	0.813035
1765	ENSG00000101773	-0.0163419	-0.016346	7.07023	0.984563
1766	ENSG00000101782	-0.168535	-0.168595	6.69793	0.831928
1767	ENSG00000101811	0.0993025	0.0994867	4.27124	0.899824
1768	ENSG00000101843	0.193662	0.193903	4.69399	0.804701
1769	ENSG00000101844	0.28204	0.282328	4.91522	0.716827
1770	ENSG00000101846	0.115925	0.116123	4.25591	0.88299
1771	ENSG00000101849	0.154646	0.15474	5.36642	0.844335
1772	ENSG00000101850	1.1962	1.20273	2.35321	0.0869397
1773	ENSG00000101856	0.226816	0.227062	4.78339	0.771772
1774	ENSG00000101868	-0.166335	-0.166386	6.63739	0.834459
1775	ENSG00000101871	-0.20236	-0.202491	5.69026	0.798331
1776	ENSG00000101882	0.180871	0.180987	5.64971	0.817965
1777	ENSG00000101888	0.0365456	0.0366295	4.6305	0.963201
1778	ENSG00000101901	0.059039	0.0591908	3.41511	0.940146
1779	ENSG00000101911	0.300612	0.300803	5.09485	0.698327
1780	ENSG00000101928	-0.122016	-0.122099	5.39168	0.878603
1781	ENSG00000101935	-0.05606	-0.0561422	4.28253	0.944668
1782	ENSG00000101940	-0.633997	-0.634526	5.13462	0.3701
1783	ENSG00000101945	-0.234603	-0.235836	2.45681	0.765329
1784	ENSG00000101955	1.12814	1.13206	2.8773	0.064392
1785	ENSG00000101966	-0.0216458	-0.0216539	6.44192	0.979216
1786	ENSG00000101972	0.0581182	0.0581287	7.63076	0.942356
1787	ENSG00000101974	0.521461	0.521658	6.23518	0.477429
1788	ENSG00000102007	-0.1438	-0.143815	8.12253	0.85749
1789	ENSG00000102010	1.25309	1.26991	1.70978	0.100647
1790	ENSG00000102024	0.227373	0.227414	7.53874	0.771296
1791	ENSG00000102030	-0.266784	-0.267438	3.51549	0.733439
1792	ENSG00000102032	0.195099	0.195622	3.0071	0.804002
1793	ENSG00000102034	-0.068709	-0.0687473	5.79852	0.93215
1794	ENSG00000102038	0.193182	0.193297	5.78683	0.805634
1795	ENSG00000102054	-0.265354	-0.265386	8.22721	0.735256
1796	ENSG00000102078	-0.072169	-0.0722731	4.41438	0.928556
1797	ENSG00000102081	-0.0746634	-0.0746803	7.56669	0.926589
1798	ENSG00000102096	-0.743278	-0.744348	4.34085	0.296051
1799	ENSG00000102100	-0.0400246	-0.04008	4.85962	0.960926
1800	ENSG00000102103	0.105086	0.105271	4.27167	0.894018
1801	ENSG00000102119	-0.548179	-0.548399	6.145	0.453419
1802	ENSG00000102125	-0.220075	-0.220272	5.02453	0.780886
1803	ENSG00000102144	0.201634	0.201666	7.31612	0.797063
1804	ENSG00000102158	0.0724277	0.072458	6.31712	0.927547
1805	ENSG00000102172	-0.0908672	-0.0908811	7.65174	0.910372
1806	ENSG00000102178	-0.176402	-0.176643	4.02235	0.824256
1807	ENSG00000102181	-0.42294	-0.423219	5.02142	0.578939
1808	ENSG00000102189	-0.00372436	-0.00372519	7.36263	0.997173
1809	ENSG00000102218	0.160249	0.160794	3.73071	0.838582
1810	ENSG00000102221	-0.327179	-0.328965	2.99228	0.672532
1811	ENSG00000102225	-0.0717668	-0.0717846	6.84873	0.931274
1812	ENSG00000102226	-0.606223	-0.607057	4.95247	0.395605
1813	ENSG00000102241	-0.190119	-0.1902	6.35994	0.810289
1814	ENSG00000102265	0.151805	0.151834	7.57342	0.847541
1815	ENSG00000102287	-0.0833759	-0.0834884	4.92721	0.918845
1816	ENSG00000102302	0.119172	0.120173	1.8749	0.879888
1817	ENSG00000102309	0.276486	0.276675	5.20426	0.722397
1818	ENSG00000102312	0.416656	0.418817	2.21685	0.587376
1819	ENSG00000102316	0.00133665	0.00133935	5.94878	0.998118
1820	ENSG00000102317	-0.345502	-0.345565	7.48283	0.655796
1821	ENSG00000102359	0.147021	0.147352	3.5045	0.851404
1822	ENSG00000102362	0.00694038	0.00694144	6.68607	0.992191
1823	ENSG00000102384	-0.249134	-0.249248	5.83316	0.75217
1824	ENSG00000102390	-0.405478	-0.405593	7.01764	0.599919
1825	ENSG00000102393	0.543772	0.544653	4.34041	0.455932
1826	ENSG00000102401	-0.346535	-0.346721	5.66833	0.654676
1827	ENSG00000102466	0.0875224	0.0882291	1.96486	0.911302
1828	ENSG00000102471	-0.089325	-0.0894528	4.19987	0.911379
1829	ENSG00000102524	0.0528617	0.0530127	7.5953	0.946865
1830	ENSG00000102531	0.542453	0.542853	6.14686	0.458923
1831	ENSG00000102543	0.206452	0.206798	4.2427	0.792306
1832	ENSG00000102547	-0.0110239	-0.0109934	3.2783	0.989941
1833	ENSG00000102554	-0.491811	-0.496801	2.14092	0.519234
1834	ENSG00000102572	-0.111979	-0.112399	3.7761	0.888253
1835	ENSG00000102580	0.461247	0.46148	6.07427	0.539316
1836	ENSG00000102595	0.456324	0.456651	5.34726	0.544691
1837	ENSG00000102606	0.211865	0.212074	4.88091	0.786925
1838	ENSG00000102699	-0.247617	-0.247777	6.09112	0.75341
1839	ENSG00000102710	-0.299498	-0.29992	4.74079	0.700903
1840	ENSG00000102738	-0.309461	-0.309693	5.696	0.691216
1841	ENSG00000102753	0.254017	0.254075	6.95628	0.74457
1842	ENSG00000102755	1.08588	1.08738	5.08134	0.0615285
1843	ENSG00000102760	0.391064	0.395063	1.72668	0.624167
1844	ENSG00000102763	0.131442	0.132019	2.76508	0.867356
1845	ENSG00000102780	-0.115198	-0.115256	5.85975	0.886117
1846	ENSG00000102781	-0.382283	-0.382597	5.12622	0.620915
1847	ENSG00000102786	0.0978678	0.0979495	5.82555	0.901816
1848	ENSG00000102796	-0.455721	-0.460136	2.46132	0.548406
1849	ENSG00000102802	1.35292	1.35504	4.59064	0.014815
1850	ENSG00000102804	0.0729328	0.0729752	6.59569	0.926673
1851	ENSG00000102805	0.507434	0.509816	2.91264	0.496582
1852	ENSG00000102858	0.0367051	0.0367609	4.40822	0.962566
1853	ENSG00000102870	-0.309122	-0.309483	4.64152	0.69145
1854	ENSG00000102871	0.128746	0.128936	5.11286	0.870634
1855	ENSG00000102882	-0.747364	-0.747659	6.20762	0.269357
1856	ENSG00000102890	-0.254695	-0.256555	2.05078	0.747426
1857	ENSG00000102893	-0.351019	-0.351402	4.48287	0.649773
1858	ENSG00000102897	0.523565	0.524414	5.00743	0.475328
1859	ENSG00000102898	0.173551	0.173576	7.54481	0.825477
1860	ENSG00000102900	-0.047201	-0.0472058	8.20967	0.954074
1861	ENSG00000102901	-0.690269	-0.69104	4.73025	0.316368
1862	ENSG00000102908	0.0696062	0.0696784	5.51399	0.929296
1863	ENSG00000102910	-0.590521	-0.590755	6.07397	0.410339
1864	ENSG00000102921	-0.014633	-0.0146397	6.54153	0.986209
1865	ENSG00000102934	-0.220676	-0.220785	5.72545	0.779801
1866	ENSG00000102967	-0.142311	-0.14281	3.05799	0.858098
1867	ENSG00000102974	-0.332765	-0.33283	7.34548	0.668389
1868	ENSG00000102977	0.269485	0.271755	2.03024	0.729618
1869	ENSG00000102978	0.066092	0.0662267	3.70658	0.932988
1870	ENSG00000102981	-0.177724	-0.177986	3.93884	0.823161
1871	ENSG00000102996	0.394292	0.39547	3.1839	0.604189
1872	ENSG00000103005	0.370657	0.370901	5.55131	0.629589
1873	ENSG00000103018	0.245141	0.245332	5.37689	0.753691
1874	ENSG00000103024	0.508845	0.510278	3.08748	0.492446
1875	ENSG00000103034	1.51217	1.51232	7.9104	0.00134295
1876	ENSG00000103035	0.164386	0.164425	7.13111	0.834419
1877	ENSG00000103037	0.220674	0.221369	3.16733	0.777909
1878	ENSG00000103042	0.0778056	0.0778845	4.80961	0.921313
1879	ENSG00000103043	0.0396033	0.0397287	1.92708	0.960638
1880	ENSG00000103047	0.0601201	0.0602236	4.01078	0.938658
1881	ENSG00000103051	-0.456905	-0.457444	4.60389	0.543637
1882	ENSG00000103056	-0.479173	-0.483693	1.56522	0.531749
1883	ENSG00000103064	-0.141401	-0.141832	3.31245	0.85897
1884	ENSG00000103066	-0.541877	-0.542803	4.32204	0.458915
1885	ENSG00000103091	0.0424753	0.0425626	3.99979	0.956787
1886	ENSG00000103111	-0.0588488	-0.058865	6.56952	0.942573
1887	ENSG00000103121	0.109444	0.109508	5.79157	0.889701
1888	ENSG00000103126	0.194542	0.19494	3.85355	0.804169
1889	ENSG00000103145	-0.104643	-0.105167	2.31842	0.895871
1890	ENSG00000103148	0.471454	0.473147	2.89555	0.528188
1891	ENSG00000103150	0.160023	0.160339	3.78989	0.838499
1892	ENSG00000103160	-0.437681	-0.438153	4.6615	0.563165
1893	ENSG00000103168	-0.054494	-0.0547983	2.26933	0.946112
1894	ENSG00000103174	-0.325817	-0.326094	5.07179	0.674926
1895	ENSG00000103187	-0.781569	-0.781942	6.2836	0.231981
1896	ENSG00000103194	0.0706476	0.0706679	6.9841	0.930383
1897	ENSG00000103197	-0.0288715	-0.0289047	4.38772	0.971988
1898	ENSG00000103199	-0.197946	-0.198256	4.00317	0.80277
1899	ENSG00000103202	0.106225	0.106266	5.71961	0.89214
1900	ENSG00000103222	-0.126045	-0.126333	3.65169	0.874446
1901	ENSG00000103241	0.369583	0.370609	4.43037	0.629163
1902	ENSG00000103245	-0.0865208	-0.0867338	3.52578	0.914113
1903	ENSG00000103248	0.00101519	0.00102667	3.39858	0.998196
1904	ENSG00000103249	-0.229804	-0.22996	5.23769	0.771383
1905	ENSG00000103254	-0.151508	-0.152336	2.37473	0.849364
1906	ENSG00000103257	-1.28927	-1.29006	6.2198	0.025211
1907	ENSG00000103260	-0.357325	-0.358309	3.04188	0.647042
1908	ENSG00000103264	-0.103222	-0.103348	4.51333	0.89744
1909	ENSG00000103274	-0.937315	-0.938944	4.55937	0.210891
1910	ENSG00000103275	0.137456	0.137492	6.92651	0.863822
1911	ENSG00000103313	2.89025	3.78344	1.83374	0.0140283
1912	ENSG00000103319	0.227096	0.227501	3.48941	0.771485
1913	ENSG00000103326	-0.398875	-0.399404	4.44627	0.60199
1914	ENSG00000103335	-0.534022	-0.534951	4.47964	0.466861
1915	ENSG00000103342	-0.113908	-0.11392	8.07298	0.888108
1916	ENSG00000103351	-0.0598894	-0.0600023	4.06697	0.940829
1917	ENSG00000103353	-0.48292	-0.483424	5.30888	0.517674
1918	ENSG00000103356	-0.056547	-0.0567916	2.65469	0.943934
1919	ENSG00000103363	-0.194063	-0.194165	5.80794	0.806391
1920	ENSG00000103365	-0.0854822	-0.0855076	6.3199	0.915764
1921	ENSG00000103381	-0.254824	-0.255008	5.23798	0.745746
1922	ENSG00000103404	-0.350504	-0.35113	4.1876	0.649799
1923	ENSG00000103415	-0.407277	-0.407773	4.80186	0.593514
1924	ENSG00000103423	0.371484	0.371873	4.84441	0.628364
1925	ENSG00000103429	-0.186032	-0.186111	6.33615	0.814387
1926	ENSG00000103479	0.181093	0.181521	3.61339	0.817409
1927	ENSG00000103490	0.0515023	0.0515589	4.50732	0.947325
1928	ENSG00000103494	-0.162103	-0.162438	3.97104	0.838379
1929	ENSG00000103496	-0.0997027	-0.099732	6.9519	0.901658
1930	ENSG00000103502	0.505745	0.506126	5.09651	0.493217
1931	ENSG00000103507	0.326629	0.326955	4.57773	0.672269
1932	ENSG00000103510	0.564857	0.566908	2.98228	0.437492
1933	ENSG00000103512	-0.128147	-0.128286	5.15263	0.872347
1934	ENSG00000103540	-0.464124	-0.464326	6.16474	0.538169
1935	ENSG00000103544	0.0438505	0.0438943	5.18347	0.956301
1936	ENSG00000103549	-0.555097	-0.557839	3.02486	0.450669
1937	ENSG00000103550	-0.0937728	-0.0938145	6.32064	0.90743
1938	ENSG00000103591	-0.359548	-0.35972	5.9086	0.641716
1939	ENSG00000103642	-0.0368139	-0.0368253	7.40314	0.964081
1940	ENSG00000103653	-0.791569	-0.798246	2.15845	0.270255
1941	ENSG00000103657	-0.489592	-0.490016	5.40609	0.510874
1942	ENSG00000103671	-0.403082	-0.40358	4.99238	0.59777
1943	ENSG00000103707	-0.130848	-0.13119	3.24395	0.870077
1944	ENSG00000103769	0.0703853	0.0704056	6.68417	0.930284
1945	ENSG00000103811	0.772582	0.774494	3.51156	0.248006
1946	ENSG00000103852	-0.336196	-0.336818	4.47265	0.664051
1947	ENSG00000103855	-0.297796	-0.298203	4.64636	0.702672
1948	ENSG00000103876	0.0518318	0.0519004	3.75064	0.946715
1949	ENSG00000103888	0.464186	0.468137	2.22431	0.570203
1950	ENSG00000103932	-0.549213	-0.550064	4.35249	0.451668
1951	ENSG00000103942	-0.289047	-0.295692	2.43313	0.716298
1952	ENSG00000103966	-0.228227	-0.228404	5.98431	0.772149
1953	ENSG00000103978	-0.066786	-0.066819	6.28089	0.934169
1954	ENSG00000103994	-0.272441	-0.272471	8.11672	0.728212
1955	ENSG00000103995	-0.142287	-0.142337	6.38566	0.859273
1956	ENSG00000104047	0.0448268	0.0450051	3.14511	0.954079
1957	ENSG00000104064	0.207528	0.207767	5.01184	0.791292
1958	ENSG00000104067	-0.613931	-0.614046	7.73228	0.38656
1959	ENSG00000104081	0.50103	0.503013	3.64858	0.498507
1960	ENSG00000104093	0.739053	0.740073	4.56955	0.267996
1961	ENSG00000104129	-0.190641	-0.191161	3.37061	0.809696
1962	ENSG00000104131	0.0127482	0.0127493	8.2863	0.986327
1963	ENSG00000104133	-0.320639	-0.321115	4.92453	0.679675
1964	ENSG00000104142	-0.470824	-0.471324	4.84776	0.533591
1965	ENSG00000104154	-0.274355	-0.275978	3.001	0.724726
1966	ENSG00000104164	-0.0891708	-0.089207	6.03511	0.912464
1967	ENSG00000104177	0.0433254	0.0433555	5.66428	0.956928
1968	ENSG00000104205	0.0116115	0.0116276	4.1786	0.987295
1969	ENSG00000104213	0.436378	0.437393	5.03846	0.562445
1970	ENSG00000104218	0.0643096	0.0643484	5.87325	0.935626
1971	ENSG00000104219	0.194223	0.19444	4.79263	0.804586
1972	ENSG00000104228	-0.283929	-0.284793	3.18949	0.716166
1973	ENSG00000104231	0.330939	0.33201	3.07477	0.668744
1974	ENSG00000104267	1.33643	1.33759	5.56958	0.00430416
1975	ENSG00000104299	0.377537	0.379216	2.5723	0.621233
1976	ENSG00000104312	0.716105	0.717709	5.92881	0.28843
1977	ENSG00000104320	0.241741	0.24192	6.55613	0.756993
1978	ENSG00000104325	0.333466	0.333709	5.80009	0.665965
1979	ENSG00000104331	0.0489791	0.0490072	5.81161	0.951547
1980	ENSG00000104341	0.192436	0.192877	3.57509	0.806292
1981	ENSG00000104343	0.40672	0.407505	3.9819	0.592436
1982	ENSG00000104356	0.0822546	0.0823393	4.81937	0.916571
1983	ENSG00000104365	0.0983717	0.098442	5.36172	0.901485
1984	ENSG00000104368	0.414613	0.414924	5.89967	0.585278
1985	ENSG00000104375	-0.492208	-0.492899	4.89368	0.508059
1986	ENSG00000104388	-0.0232427	-0.0232465	7.57648	0.977707
1987	ENSG00000104408	0.704301	0.704487	6.76387	0.297517
1988	ENSG00000104412	-0.177583	-0.177678	6.13587	0.822853
1989	ENSG00000104419	-0.151998	-0.152011	8.402	0.849208
1990	ENSG00000104427	-0.723041	-0.724605	3.81959	0.29526
1991	ENSG00000104432	0.605686	0.657899	1.98168	0.526511
1992	ENSG00000104442	-0.367089	-0.367164	6.88325	0.636038
1993	ENSG00000104450	0.420018	0.420589	4.86217	0.579778
1994	ENSG00000104472	0.19863	0.198773	5.57099	0.800075
1995	ENSG00000104490	-0.0477943	-0.0482052	1.78838	0.952501
1996	ENSG00000104497	0.465819	0.468477	2.84818	0.538539
1997	ENSG00000104517	-0.131186	-0.131231	6.58887	0.870374
1998	ENSG00000104518	0.00302909	0.00302838	4.40221	0.996121
[truncated: 9,400 more rows]

## Sheet: Dataset 1.2 
Supplementary dataset 1.2. Genes of hBMEC induced after exposure to pneumococcal Lbp identified by RNA-seq analysis
No.	ENSEMBLGENE	logFC	unshrunk.logFC	logCPM	PValue
1	ENSG00000000003	-0.00777731	-0.00778923	4.55785	0.993072
2	ENSG00000000419	0.167933	0.168121	4.75884	0.830503
3	ENSG00000000460	-0.965369	-0.97903	1.78284	0.185776
4	ENSG00000000971	-0.00448584	-0.00448687	6.9334	0.9964
5	ENSG00000001036	-0.188198	-0.188345	5.46241	0.812252
6	ENSG00000001084	0.262044	0.262536	4.10063	0.736691
7	ENSG00000001167	-0.0179016	-0.0179528	3.65317	0.982725
8	ENSG00000001461	-0.461992	-0.462282	5.25994	0.538966
9	ENSG00000001497	-0.342515	-0.342961	4.67499	0.658059
10	ENSG00000001617	-0.00876273	-0.00876559	6.48741	0.992633
11	ENSG00000001629	0.391898	0.392021	7.12431	0.60887
12	ENSG00000001631	0.0718814	0.0719562	4.98918	0.927409
13	ENSG00000002016	-0.0125051	-0.012676	2.61476	0.987622
14	ENSG00000002079	1.68505	1.86914	1.0549	0.105953
15	ENSG00000002330	-0.398044	-0.398802	3.74084	0.602466
16	ENSG00000002549	1.33357	1.33367	9.73006	0.00166661
17	ENSG00000002586	-0.236443	-0.236524	6.96131	0.763972
18	ENSG00000002822	-0.434394	-0.435067	4.26496	0.56612
19	ENSG00000002834	-0.497751	-0.49864	4.45423	0.502574
20	ENSG00000002919	0.0104157	0.0104284	4.37793	0.988945
21	ENSG00000003056	-0.210014	-0.210319	4.84921	0.790365
22	ENSG00000003147	0.577373	0.579224	3.23691	0.427869
23	ENSG00000003249	-0.433024	-0.433849	3.89936	0.567935
24	ENSG00000003393	-0.031544	-0.0315932	4.64453	0.969173
25	ENSG00000003400	0.402552	0.403125	4.91978	0.597012
26	ENSG00000003402	0.687375	0.687457	9.10057	0.313949
27	ENSG00000003436	1.37472	1.37485	8.50403	0.000431736
28	ENSG00000003509	-0.024397	-0.0244735	3.65607	0.976333
29	ENSG00000003756	-0.495032	-0.49519	6.66323	0.505671
30	ENSG00000003987	0.112379	0.113382	2.04997	0.888107
31	ENSG00000003989	1.19067	1.19077	9.14237	0.0194608
32	ENSG00000004142	-0.121483	-0.121587	5.19697	0.879916
33	ENSG00000004399	-0.338943	-0.339218	5.1065	0.661853
34	ENSG00000004455	-0.0852564	-0.0852738	7.12469	0.915761
35	ENSG00000004468	5.16214	1.44269e+08	1.69862	1.12e-05
36	ENSG00000004478	-0.278987	-0.279883	3.44112	0.720907
37	ENSG00000004487	0.0659911	0.0660434	5.20588	0.933395
38	ENSG00000004534	-0.0378325	-0.0378532	5.91295	0.96315
39	ENSG00000004700	0.0793701	0.0794421	5.20124	0.919558
40	ENSG00000004766	0.198927	0.199182	4.63915	0.79971
41	ENSG00000004779	-0.203326	-0.203367	7.13549	0.797058
42	ENSG00000004799	-0.87151	-0.872664	4.18073	0.172607
43	ENSG00000004864	-0.0405106	-0.0405448	5.21917	0.960366
44	ENSG00000004866	-0.0648768	-0.0649699	4.44222	0.935798
45	ENSG00000004897	-0.0119674	-0.0119695	7.40084	0.988957
46	ENSG00000004961	-0.0967612	-0.0968132	6.07127	0.904127
47	ENSG00000004975	-0.136511	-0.136574	5.96625	0.864152
48	ENSG00000005007	-0.0293003	-0.0293053	7.39111	0.971707
49	ENSG00000005020	0.238665	0.238822	5.38095	0.760148
50	ENSG00000005022	0.073174	0.073182	8.08748	0.925434
51	ENSG00000005059	-0.246242	-0.246395	5.97362	0.754215
52	ENSG00000005075	-0.74887	-0.749425	5.46821	0.257559
53	ENSG00000005100	-0.261124	-0.261299	5.39539	0.739449
54	ENSG00000005156	-0.359965	-0.360554	4.41531	0.640515
55	ENSG00000005175	0.0495294	0.0495445	6.72275	0.950784
56	ENSG00000005189	0.429564	0.434358	2.37592	0.576246
57	ENSG00000005194	0.105942	0.10607	4.54858	0.893252
58	ENSG00000005206	-0.508319	-0.508961	4.38514	0.494036
59	ENSG00000005238	0.765294	0.767949	3.62931	0.258146
60	ENSG00000005243	-0.40556	-0.409931	1.85131	0.599004
61	ENSG00000005249	0.671269	0.671878	4.87755	0.330029
62	ENSG00000005302	0.441884	0.442089	6.15912	0.566755
63	ENSG00000005339	-0.0887444	-0.0887659	7.16766	0.912533
64	ENSG00000005436	0.208654	0.208966	4.19746	0.790059
65	ENSG00000005448	-0.489631	-0.489991	5.15042	0.51155
66	ENSG00000005469	-0.200082	-0.20038	4.03011	0.800502
67	ENSG00000005483	0.0543688	0.0543778	7.79744	0.946237
68	ENSG00000005486	-0.310605	-0.311267	3.78618	0.689899
69	ENSG00000005700	0.0144848	0.0144908	6.33969	0.985121
70	ENSG00000005801	-0.0379061	-0.03801	3.25939	0.962816
71	ENSG00000005810	0.120417	0.120476	6.57039	0.87874
72	ENSG00000005812	0.164936	0.165111	4.85129	0.833922
73	ENSG00000005882	-0.0976145	-0.098097	2.40856	0.90274
74	ENSG00000005884	-0.814939	-0.81535	6.29309	0.197992
75	ENSG00000005889	-0.105313	-0.105368	6.04002	0.89648
76	ENSG00000005893	0.224221	0.224248	8.00201	0.774431
77	ENSG00000006007	-0.490005	-0.49014	6.5049	0.511682
78	ENSG00000006015	-0.510944	-0.511656	4.27964	0.489814
79	ENSG00000006016	-0.552118	-0.552182	7.91156	0.452952
80	ENSG00000006025	-0.64267	-0.647063	2.10878	0.378513
81	ENSG00000006042	-0.732612	-0.736911	2.40169	0.300745
82	ENSG00000006062	-0.00112294	-0.00121481	2.11466	0.998817
83	ENSG00000006118	1.37813	1.38803	3.86916	0.0195662
84	ENSG00000006125	-0.0136425	-0.0136441	8.06253	0.987316
85	ENSG00000006194	-0.269747	-0.270014	5.0157	0.731529
86	ENSG00000006210	2.48315	2.70013	3.79304	0.00745743
87	ENSG00000006282	-0.349816	-0.351127	3.00953	0.650614
88	ENSG00000006327	-0.650064	-0.650435	5.91559	0.365151
89	ENSG00000006451	0.0887027	0.0887213	7.80729	0.912988
90	ENSG00000006453	-0.297306	-0.298165	3.22911	0.703441
91	ENSG00000006530	0.017068	0.0171074	2.83715	0.982088
92	ENSG00000006534	-0.555031	-0.555611	4.45166	0.446414
93	ENSG00000006576	-0.459737	-0.459894	6.32507	0.543813
94	ENSG00000006607	-0.232772	-0.233143	4.14462	0.767703
95	ENSG00000006625	-0.125074	-0.125115	6.28154	0.8757
96	ENSG00000006634	-0.210786	-0.210875	6.34791	0.789604
97	ENSG00000006638	0.48169	0.486304	2.36861	0.522676
98	ENSG00000006652	0.187585	0.187833	4.9359	0.811269
99	ENSG00000006695	0.0523412	0.0525204	3.55505	0.946826
100	ENSG00000006704	0.335094	0.335724	3.90725	0.663582
101	ENSG00000006712	-0.32739	-0.327627	5.61203	0.673376
102	ENSG00000006715	-0.148412	-0.148508	5.62056	0.852119
103	ENSG00000006744	-0.0631002	-0.0631368	5.76256	0.937771
104	ENSG00000006756	-0.0278866	-0.0279838	3.34405	0.972771
105	ENSG00000006757	-0.211847	-0.212972	2.78872	0.787683
106	ENSG00000006831	0.0648951	0.0649017	8.07718	0.934684
107	ENSG00000007047	0.164233	0.164443	4.40881	0.834251
108	ENSG00000007080	-1.03257	-1.03415	4.40991	0.0705877
109	ENSG00000007168	0.0281877	0.0281949	7.00444	0.971843
110	ENSG00000007202	-0.363257	-0.363394	6.12596	0.638803
111	ENSG00000007255	-0.522791	-0.523166	5.25605	0.481039
112	ENSG00000007341	0.306887	0.307998	3.58899	0.691574
113	ENSG00000007376	-0.513069	-0.514084	3.75668	0.490532
114	ENSG00000007384	-0.104304	-0.104399	5.36641	0.896327
115	ENSG00000007392	-0.15147	-0.151567	5.57287	0.849058
116	ENSG00000007541	0.0934216	0.0938032	2.68953	0.905346
117	ENSG00000007545	0.143276	0.143469	4.51019	0.855852
118	ENSG00000007908	3.1937	3.72	4.20865	0.0022142
119	ENSG00000007923	-0.219575	-0.220854	2.93957	0.780173
120	ENSG00000007944	0.418089	0.418729	4.37319	0.580797
121	ENSG00000007952	-0.178296	-0.178938	2.95835	0.823954
122	ENSG00000007968	-0.0421515	-0.0422019	4.10028	0.95874
123	ENSG00000008018	-0.231375	-0.231391	8.64686	0.772001
124	ENSG00000008083	-0.554756	-0.555312	4.74412	0.447776
125	ENSG00000008086	-0.0667038	-0.0677046	1.63939	0.93243
126	ENSG00000008130	-0.107447	-0.107688	4.12591	0.892961
127	ENSG00000008256	-0.72625	-0.72631	8.18689	0.283731
128	ENSG00000008282	0.295109	0.295271	5.93622	0.703879
129	ENSG00000008283	-0.493648	-0.496305	2.6983	0.513957
130	ENSG00000008294	0.000689804	0.000689832	8.46506	0.998618
131	ENSG00000008300	-0.0115583	-0.0117648	2.08661	0.987599
132	ENSG00000008311	0.522099	0.523409	3.57583	0.4788
133	ENSG00000008324	-0.407022	-0.407534	4.60729	0.594271
134	ENSG00000008382	-0.368665	-0.369695	3.3693	0.631519
135	ENSG00000008394	0.764197	0.765751	3.97856	0.25509
136	ENSG00000008405	0.373576	0.373936	4.80854	0.626011
137	ENSG00000008441	-0.273533	-0.27364	6.29222	0.727065
138	ENSG00000008513	-0.224089	-0.224149	6.43355	0.776519
139	ENSG00000008517	1.59174	1.59365	5.80499	0.000188073
140	ENSG00000008710	-0.86688	-0.874145	2.02874	0.229978
141	ENSG00000008735	-0.231499	-0.235328	1.60422	0.771749
142	ENSG00000008838	0.301546	0.301574	8.45953	0.696657
143	ENSG00000008853	0.60381	0.604871	3.95738	0.396954
144	ENSG00000008869	-0.260681	-0.261273	3.7935	0.739538
145	ENSG00000008952	0.372252	0.372284	8.59249	0.62964
146	ENSG00000008988	-0.270526	-0.270532	10.3975	0.73032
147	ENSG00000009307	0.0298643	0.0298652	10.06	0.969449
148	ENSG00000009335	-0.231667	-0.231755	6.22923	0.768769
149	ENSG00000009413	0.492406	0.492553	6.73294	0.506712
150	ENSG00000009780	0.00305021	0.00304892	4.75209	0.996157
151	ENSG00000009830	-0.377695	-0.377932	5.57704	0.623807
152	ENSG00000009844	-0.20871	-0.20881	5.94409	0.791728
153	ENSG00000009954	0.167816	0.167827	8.86927	0.831864
154	ENSG00000010017	0.368088	0.368648	4.35882	0.630774
155	ENSG00000010030	1.39523	1.39874	4.9531	0.0120472
156	ENSG00000010072	0.152461	0.152707	4.26882	0.846486
157	ENSG00000010165	0.177808	0.177982	4.94511	0.82103
158	ENSG00000010219	-0.0107592	-0.0108271	3.20231	0.98984
159	ENSG00000010244	-0.0942065	-0.0942317	7.08423	0.908014
160	ENSG00000010256	-0.263888	-0.264115	5.12241	0.736671
161	ENSG00000010270	0.33141	0.331944	4.33241	0.667822
162	ENSG00000010278	0.980816	0.980855	9.28008	0.201662
163	ENSG00000010292	-0.0282568	-0.0282634	7.01744	0.972862
164	ENSG00000010295	-0.279087	-0.279202	5.77877	0.721989
165	ENSG00000010318	0.11895	0.11929	3.52099	0.880122
166	ENSG00000010322	-0.43961	-0.440147	4.42157	0.561003
167	ENSG00000010404	0.158671	0.158875	4.71629	0.840178
168	ENSG00000010539	-0.0474014	-0.0475113	3.8231	0.953241
169	ENSG00000010626	-0.240536	-0.240983	4.10357	0.76051
170	ENSG00000010704	0.0351583	0.0353736	2.51919	0.96406
171	ENSG00000010803	-0.0780314	-0.0781076	4.54411	0.922872
172	ENSG00000010810	0.26938	0.269527	5.88765	0.729497
173	ENSG00000010818	0.96609	0.967205	6.17129	0.0880532
174	ENSG00000011007	-0.0724447	-0.0724859	5.98024	0.928741
175	ENSG00000011009	0.1441	0.144135	6.7575	0.854341
176	ENSG00000011021	0.264242	0.265165	3.46315	0.734288
177	ENSG00000011028	0.282663	0.282859	5.15504	0.71594
178	ENSG00000011105	0.0452015	0.045225	5.54184	0.95369
179	ENSG00000011114	-0.35239	-0.352473	6.73189	0.649004
180	ENSG00000011132	0.344661	0.346156	2.88555	0.653795
181	ENSG00000011143	-0.249586	-0.250913	2.34637	0.750424
182	ENSG00000011198	0.338033	0.338832	4.16106	0.660947
183	ENSG00000011243	-0.243672	-0.244077	4.65151	0.757005
184	ENSG00000011258	0.545863	0.547871	3.4711	0.454815
185	ENSG00000011260	0.126958	0.127008	6.51129	0.873644
186	ENSG00000011275	-0.0738891	-0.0739279	5.88835	0.927669
187	ENSG00000011295	-0.183742	-0.183773	7.30158	0.81761
188	ENSG00000011304	-0.0888666	-0.088876	8.02182	0.912255
189	ENSG00000011376	0.0620199	0.0621092	4.51423	0.937531
190	ENSG00000011405	-0.332483	-0.332501	9.05403	0.668825
191	ENSG00000011422	0.870084	0.8707	6.60941	0.169488
192	ENSG00000011426	-0.273909	-0.273949	7.90336	0.726892
193	ENSG00000011451	-0.0240504	-0.0240747	4.97266	0.976754
194	ENSG00000011454	0.0951011	0.0951211	7.09128	0.906447
195	ENSG00000011478	0.356914	0.361164	1.56221	0.664676
196	ENSG00000011485	-0.252806	-0.253534	3.514	0.747475
197	ENSG00000011523	-0.129779	-0.130002	3.83898	0.870868
198	ENSG00000011566	0.149748	0.150026	4.38415	0.849072
199	ENSG00000011638	-0.194258	-0.19531	2.6593	0.805431
200	ENSG00000012048	-0.16984	-0.169885	6.88975	0.830654
201	ENSG00000012061	0.274657	0.275319	3.83124	0.724007
202	ENSG00000012171	-1.10652	-1.12349	1.65703	0.127895
203	ENSG00000012174	0.0724428	0.0725942	3.65063	0.926557
204	ENSG00000012232	0.634708	0.637076	3.00023	0.372066
205	ENSG00000012660	0.362241	0.362363	6.64351	0.639869
206	ENSG00000012779	1.98583	2.00428	1.95528	0.00282001
207	ENSG00000012822	0.295845	0.296423	3.99477	0.70288
208	ENSG00000012963	-0.130834	-0.130918	5.37602	0.869801
209	ENSG00000012983	-0.190039	-0.190119	6.43191	0.810362
210	ENSG00000013275	-0.351442	-0.351609	6.18647	0.649731
211	ENSG00000013288	0.390586	0.39088	5.36608	0.60902
212	ENSG00000013297	-0.819405	-0.819565	7.45518	0.194734
213	ENSG00000013306	-0.405762	-0.405997	5.64968	0.595429
214	ENSG00000013364	-0.109198	-0.109262	6.09584	0.891671
215	ENSG00000013374	0.539815	0.539877	8.95445	0.458941
216	ENSG00000013375	0.299644	0.299842	5.70575	0.699354
217	ENSG00000013392	0.872416	0.876902	2.84428	0.192936
218	ENSG00000013441	-0.393899	-0.394104	6.3728	0.608052
219	ENSG00000013503	-0.328245	-0.328932	3.9048	0.67196
220	ENSG00000013561	-0.302329	-0.302453	5.98457	0.699308
221	ENSG00000013573	-0.0321214	-0.0321432	5.41324	0.968698
222	ENSG00000013583	0.156308	0.15638	5.8437	0.8433
223	ENSG00000013588	-0.786589	-0.786672	8.25047	0.222481
224	ENSG00000013810	-0.553938	-0.554108	6.59423	0.446324
225	ENSG00000014123	0.0618499	0.0619182	5.01276	0.937348
226	ENSG00000014138	-0.13781	-0.138005	4.49503	0.862735
227	ENSG00000014164	-0.0533205	-0.0537579	2.09294	0.946617
228	ENSG00000014216	-0.45888	-0.459195	5.25556	0.542287
229	ENSG00000014641	-0.0138132	-0.0138167	6.89077	0.987152
230	ENSG00000014824	0.0603858	0.060409	6.2487	0.940061
231	ENSG00000014914	0.451461	0.454265	3.2787	0.548243
232	ENSG00000014919	-0.193102	-0.193291	5.0302	0.807368
233	ENSG00000015133	-0.038047	-0.038071	5.33683	0.962873
234	ENSG00000015153	0.573009	0.57346	5.17005	0.425963
235	ENSG00000015171	-0.210424	-0.210495	6.4736	0.789962
236	ENSG00000015475	0.526357	0.526883	5.12671	0.472515
237	ENSG00000015532	-0.28792	-0.288138	4.88528	0.713072
238	ENSG00000015676	-0.704352	-0.704591	6.18889	0.300264
239	ENSG00000016864	-0.133624	-0.13384	4.24312	0.867283
240	ENSG00000017260	-0.0147272	-0.0147423	5.05221	0.98606
241	ENSG00000017483	1.01617	1.01695	5.85469	0.0789293
242	ENSG00000017797	0.173117	0.173143	7.5611	0.826853
243	ENSG00000018189	0.236524	0.236761	5.05923	0.7623
244	ENSG00000018408	0.177872	0.177925	6.61611	0.821058
245	ENSG00000018510	-0.0623895	-0.0624309	5.4614	0.9386
246	ENSG00000018610	-0.151226	-0.151562	3.76537	0.849223
247	ENSG00000018699	0.269675	0.270363	3.78088	0.728914
248	ENSG00000019144	-0.640941	-0.642618	3.76557	0.364218
249	ENSG00000019485	-0.0383257	-0.0383979	3.91327	0.962728
250	ENSG00000019582	3.81969	3.97646	1.83444	1.9e-06
251	ENSG00000019995	0.122862	0.123013	4.65738	0.876044
252	ENSG00000020129	0.15649	0.156759	4.05276	0.842164
253	ENSG00000020256	-0.127712	-0.128112	3.01014	0.872866
254	ENSG00000020426	0.211647	0.211804	5.53721	0.78718
255	ENSG00000020577	0.0107484	0.0107595	5.53297	0.988994
256	ENSG00000020633	0.795023	0.799398	3.73241	0.235387
257	ENSG00000020922	-0.150284	-0.150322	6.64927	0.851185
258	ENSG00000021355	0.635237	0.635647	5.63599	0.364294
259	ENSG00000021574	-0.118855	-0.118997	4.57859	0.881764
260	ENSG00000021762	0.0315389	0.0315673	4.99296	0.967463
261	ENSG00000021776	-0.0874389	-0.0874906	5.76219	0.913701
262	ENSG00000022267	-0.153516	-0.153574	6.0508	0.847043
263	ENSG00000022277	-0.207676	-0.207737	6.70088	0.792703
264	ENSG00000022840	0.430291	0.430356	7.41263	0.568945
265	ENSG00000023041	0.27074	0.270874	6.14333	0.728138
266	ENSG00000023171	0.994168	0.995033	4.99159	0.07464
267	ENSG00000023191	0.0808619	0.0808977	6.12443	0.919484
268	ENSG00000023228	-0.0882124	-0.0882409	6.45256	0.913651
269	ENSG00000023287	0.696356	0.696474	7.51444	0.304744
270	ENSG00000023318	0.174536	0.174629	6.11296	0.824314
271	ENSG00000023330	0.291768	0.292306	4.26399	0.707159
272	ENSG00000023445	2.36685	2.36797	7.60147	1.09e-13
273	ENSG00000023516	0.0631294	0.063171	5.56862	0.936203
274	ENSG00000023572	0.163993	0.16414	5.02325	0.834768
275	ENSG00000023608	0.221071	0.221086	8.86113	0.777575
276	ENSG00000023697	0.232897	0.233192	4.51438	0.765555
277	ENSG00000023734	-0.390779	-0.390885	6.84183	0.612514
278	ENSG00000023839	0.359906	0.382166	1.04863	0.695951
279	ENSG00000023902	0.135125	0.135158	7.08775	0.863744
280	ENSG00000023909	-0.210997	-0.21103	7.52296	0.789705
281	ENSG00000024048	-0.0989471	-0.0989978	6.0962	0.90282
282	ENSG00000024422	-0.580445	-0.580657	6.36241	0.420978
283	ENSG00000024526	-0.341955	-0.342117	5.87488	0.659061
284	ENSG00000024862	-0.0480854	-0.0481191	5.55742	0.952738
285	ENSG00000025156	0.0193707	0.0193789	6.03342	0.979222
286	ENSG00000025293	-0.356564	-0.356706	6.15105	0.645066
287	ENSG00000025434	0.102844	0.1036	2.10285	0.896202
288	ENSG00000025708	1.03501	1.03542	7.32508	0.0557401
289	ENSG00000025770	-1.04816	-1.04866	5.84339	0.082014
290	ENSG00000025772	-0.23058	-0.230709	5.7858	0.769885
291	ENSG00000025796	0.144613	0.144641	7.32476	0.856808
292	ENSG00000025800	-0.170471	-0.170494	7.71148	0.830047
293	ENSG00000026025	-0.248956	-0.248972	9.4355	0.751679
294	ENSG00000026103	1.13193	1.13906	3.37995	0.0563193
295	ENSG00000026297	-0.467968	-0.470918	2.52965	0.534806
296	ENSG00000026508	0.137224	0.137276	7.68975	0.862888
297	ENSG00000026652	-0.149154	-0.149672	3.03454	0.851219
298	ENSG00000026950	0.551526	0.552276	5.10096	0.447453
299	ENSG00000027001	0.108461	0.108801	3.32224	0.890386
300	ENSG00000027075	0.643002	0.643311	5.91845	0.356507
301	ENSG00000027697	0.530377	0.530994	4.89657	0.473426
302	ENSG00000027847	0.0290025	0.0290275	5.18402	0.970243
303	ENSG00000027869	-0.56087	-0.56735	1.77416	0.467769
304	ENSG00000028116	0.0491745	0.0492084	5.38584	0.949817
305	ENSG00000028137	0.234414	0.234475	7.02187	0.764065
306	ENSG00000028203	-0.102864	-0.102919	6.17849	0.898997
307	ENSG00000028277	0.955937	0.960218	5.24799	0.113497
308	ENSG00000028310	-0.583915	-0.584119	6.35834	0.416595
309	ENSG00000028528	0.139704	0.139732	7.06526	0.858657
310	ENSG00000028839	0.0520394	0.0522679	3.00372	0.947149
311	ENSG00000029153	0.523322	0.524146	4.62655	0.475626
312	ENSG00000029363	0.064451	0.0644609	7.76645	0.936318
313	ENSG00000029364	-0.112309	-0.112391	5.307	0.888636
314	ENSG00000029639	0.129709	0.13022	3.23659	0.869183
315	ENSG00000029725	0.164142	0.164185	6.76924	0.835159
316	ENSG00000029993	-0.674563	-0.67513	5.20426	0.328069
317	ENSG00000030066	-0.0304899	-0.0305358	4.44469	0.970322
318	ENSG00000030110	-0.426173	-0.426914	4.26547	0.576108
319	ENSG00000030419	0.672451	0.674216	3.51516	0.335901
320	ENSG00000030582	-0.224109	-0.224144	7.87975	0.777526
321	ENSG00000031003	-0.132037	-0.13229	4.02158	0.868608
322	ENSG00000031081	0.197769	0.197908	5.48128	0.800606
323	ENSG00000031691	0.847729	0.848031	6.25896	0.171265
324	ENSG00000031698	-0.133701	-0.133734	7.1848	0.867058
325	ENSG00000031823	-0.0794162	-0.0795759	4.0531	0.921208
326	ENSG00000032219	0.108429	0.108454	6.89054	0.890962
327	ENSG00000032389	0.0666134	0.0667463	3.80542	0.932466
328	ENSG00000032444	-0.0777507	-0.0780654	2.93073	0.922789
329	ENSG00000032742	0.293689	0.294347	3.94294	0.705001
330	ENSG00000033011	-0.502472	-0.505841	2.20168	0.503175
331	ENSG00000033030	0.201481	0.201636	5.49713	0.797349
332	ENSG00000033050	0.0334605	0.0334881	5.15292	0.965819
333	ENSG00000033100	0.299199	0.301134	2.46704	0.699281
334	ENSG00000033170	0.59492	0.595634	4.82552	0.404569
335	ENSG00000033178	-0.0674141	-0.0674418	6.78843	0.934287
336	ENSG00000033327	-0.160495	-0.160649	4.66795	0.840391
337	ENSG00000033627	-0.618286	-0.618856	5.42135	0.382679
338	ENSG00000033800	0.162646	0.162736	5.6757	0.836715
339	ENSG00000033867	-0.275313	-0.275528	5.78814	0.725205
340	ENSG00000034053	-0.890923	-0.897381	2.07858	0.191302
341	ENSG00000034152	-0.270639	-0.270855	5.94987	0.731746
342	ENSG00000034510	-0.493276	-0.493325	8.6092	0.507635
343	ENSG00000034533	0.800219	0.806073	2.18318	0.24717
344	ENSG00000034677	-0.165713	-0.165834	5.74351	0.834734
345	ENSG00000034693	0.0689582	0.0691584	3.52836	0.929966
346	ENSG00000034713	0.373529	0.373635	6.87119	0.62583
347	ENSG00000035115	-0.605542	-0.609449	2.60736	0.405962
348	ENSG00000035141	-0.0304747	-0.0304988	5.0207	0.970349
349	ENSG00000035403	-0.261345	-0.261402	7.23658	0.739175
350	ENSG00000035499	-0.783037	-0.785109	3.4564	0.240227
351	ENSG00000035664	-0.0801552	-0.0808916	1.71562	0.920093
352	ENSG00000035681	0.0424035	0.042471	4.71865	0.956804
353	ENSG00000035687	-0.00133408	-0.0013341	6.57862	0.999515
354	ENSG00000035862	-0.250132	-0.250142	9.31944	0.7505
355	ENSG00000035928	0.190867	0.190891	7.8037	0.807854
356	ENSG00000036054	0.363057	0.363376	5.20361	0.636375
357	ENSG00000036257	0.210345	0.210534	5.25994	0.78849
358	ENSG00000036448	-0.143213	-0.148531	1.75939	0.859046
359	ENSG00000036549	0.0116636	0.0116702	6.00435	0.98818
360	ENSG00000037042	0.274139	0.274885	3.4446	0.724467
361	ENSG00000037241	-0.16772	-0.167856	5.62999	0.832714
362	ENSG00000037474	-0.0861111	-0.086164	5.69252	0.914702
363	ENSG00000037637	-0.261397	-0.261967	3.65174	0.738927
364	ENSG00000037749	0.532258	0.533903	3.3657	0.467976
365	ENSG00000037897	-0.188985	-0.189193	4.97546	0.812451
366	ENSG00000038002	-0.303406	-0.303974	4.25675	0.696827
367	ENSG00000038210	0.522989	0.524562	3.82963	0.477609
368	ENSG00000038219	0.384437	0.384488	7.87521	0.616119
369	ENSG00000038274	0.537424	0.53775	5.73161	0.461624
370	ENSG00000038358	0.155351	0.157677	1.54044	0.84843
371	ENSG00000038382	-0.183729	-0.183794	6.7645	0.816681
372	ENSG00000038532	-0.010214	-0.0102356	3.83134	0.990685
373	ENSG00000039123	-0.299205	-0.299261	7.31963	0.701631
374	ENSG00000039139	1.59396	1.6079	2.31944	0.00471628
375	ENSG00000039319	0.140306	0.140378	5.97729	0.859046
376	ENSG00000039523	0.241052	0.241202	5.99389	0.757769
377	ENSG00000039560	0.323876	0.323913	8.13423	0.675328
378	ENSG00000039650	-0.504589	-0.505068	4.97859	0.496953
379	ENSG00000040199	0.14431	0.144798	3.3401	0.854483
380	ENSG00000040275	-0.517495	-0.517555	7.83836	0.483096
381	ENSG00000040341	-0.183979	-0.184133	4.84673	0.816594
382	ENSG00000040487	0.342115	0.342576	4.39901	0.657037
383	ENSG00000040531	0.0983421	0.0984794	4.39134	0.900305
384	ENSG00000040608	-0.477311	-0.480026	2.29537	0.526712
385	ENSG00000040633	-0.130593	-0.13066	5.90776	0.870077
386	ENSG00000040933	-0.241123	-0.241655	3.51374	0.759489
387	ENSG00000041353	0.66211	0.670773	1.68621	0.419589
388	ENSG00000041357	0.406657	0.40671	8.31178	0.598067
389	ENSG00000041802	0.104259	0.104285	6.8853	0.895371
390	ENSG00000041880	-0.0304611	-0.0304975	4.93896	0.97073
391	ENSG00000041988	-0.455888	-0.456424	4.6481	0.546255
392	ENSG00000042062	1.75299	1.75906	3.99205	0.00419703
393	ENSG00000042088	-0.0731335	-0.0732161	4.84457	0.927527
394	ENSG00000042286	0.0081493	0.00815422	5.85623	0.991175
395	ENSG00000042317	-0.242977	-0.244659	2.26573	0.75701
396	ENSG00000042429	-0.251776	-0.252211	4.5436	0.748499
397	ENSG00000042445	-0.306429	-0.306529	6.20063	0.694435
398	ENSG00000042493	-0.847706	-0.847983	6.64195	0.202767
399	ENSG00000042753	-0.657853	-0.657949	7.67643	0.351598
400	ENSG00000043093	0.150012	0.150195	4.60297	0.848842
401	ENSG00000043143	-0.266007	-0.266164	6.17523	0.734504
402	ENSG00000043514	0.474752	0.475815	3.70092	0.524445
403	ENSG00000043591	-0.630076	-0.630583	5.27629	0.371185
404	ENSG00000044090	0.19729	0.198856	2.25663	0.801692
405	ENSG00000044115	-0.108252	-0.108276	7.4578	0.893184
406	ENSG00000044446	0.253348	0.254069	3.05403	0.745098
407	ENSG00000044459	0.0957978	0.095821	7.00669	0.904517
408	ENSG00000044574	0.0538224	0.0538237	10.6717	0.944737
409	ENSG00000046647	-0.0637146	-0.0639287	3.06319	0.937069
410	ENSG00000046651	0.4979	0.498222	5.94764	0.501223
411	ENSG00000047056	0.0470985	0.0473033	2.82253	0.951978
412	ENSG00000047188	-0.124346	-0.124436	5.28687	0.876348
413	ENSG00000047230	-0.189556	-0.189995	3.63578	0.810833
414	ENSG00000047249	0.00564003	0.00564789	5.15641	0.993161
415	ENSG00000047315	0.0387196	0.0387409	6.03943	0.96079
416	ENSG00000047346	0.784913	0.785876	4.59969	0.234991
417	ENSG00000047410	0.14223	0.142238	9.18235	0.857622
418	ENSG00000047457	-3.16759	-1.44269e+08	0.275091	0.0623447
419	ENSG00000047578	0.226954	0.22784	3.07359	0.771621
420	ENSG00000047579	0.385731	0.385955	5.70959	0.614167
421	ENSG00000047621	-0.298317	-0.298435	6.20931	0.702452
422	ENSG00000047634	0.493929	0.496583	3.06379	0.513821
423	ENSG00000047644	0.249056	0.249154	6.09896	0.749726
424	ENSG00000047648	0.289155	0.290377	2.90602	0.709217
425	ENSG00000047849	-0.492049	-0.492098	8.48089	0.509792
426	ENSG00000047932	0.189137	0.189227	6.00867	0.809801
427	ENSG00000048028	0.361036	0.361427	5.19224	0.639186
428	ENSG00000048052	0.751083	0.756469	4.68997	0.274699
429	ENSG00000048140	-0.51745	-0.518152	4.35707	0.484186
430	ENSG00000048162	0.0345778	0.0346157	5.12865	0.964884
431	ENSG00000048392	0.116613	0.116794	4.50922	0.882162
432	ENSG00000048405	0.282916	0.283296	4.49088	0.715858
433	ENSG00000048471	-0.552429	-0.555134	2.71045	0.452939
434	ENSG00000048544	-0.449743	-0.449916	6.21744	0.552007
435	ENSG00000048649	0.183026	0.18305	7.9596	0.817407
436	ENSG00000048707	-0.207328	-0.207522	4.97101	0.793169
437	ENSG00000048828	-0.341993	-0.342008	9.41505	0.659396
438	ENSG00000048991	-0.00700879	-0.00701699	5.14145	0.993831
439	ENSG00000049130	-0.781726	-0.785006	3.91212	0.260612
440	ENSG00000049167	0.017412	0.0172752	1.84491	0.983171
441	ENSG00000049192	0.457084	0.4579	5.05909	0.545517
442	ENSG00000049239	0.304495	0.305013	3.88005	0.694121
443	ENSG00000049245	-0.0616818	-0.0617109	6.21753	0.93969
444	ENSG00000049246	0.118631	0.119022	3.45589	0.880209
445	ENSG00000049249	1.38207	1.50361	1.17482	0.158975
446	ENSG00000049323	0.061574	0.0616794	4.34185	0.937799
447	ENSG00000049449	0.309736	0.310016	5.57469	0.689282
448	ENSG00000049541	0.0104403	0.0104455	5.31955	0.989303
449	ENSG00000049618	0.391177	0.391352	5.92571	0.610871
450	ENSG00000049656	-0.184574	-0.18462	6.96212	0.8159
451	ENSG00000049759	0.237238	0.237284	7.76229	0.761445
452	ENSG00000049769	-1.34207	-1.40213	0.889974	0.0963662
453	ENSG00000049860	0.369245	0.369572	5.3502	0.629875
454	ENSG00000049883	0.211757	0.212439	3.32262	0.786847
455	ENSG00000050165	0.378563	0.378864	5.46489	0.620886
456	ENSG00000050327	0.104679	0.104808	4.21445	0.893553
457	ENSG00000050344	0.747797	0.748176	6.618	0.255994
458	ENSG00000050393	0.059128	0.0591812	5.20165	0.940968
459	ENSG00000050405	0.610112	0.610152	9.31801	0.388685
460	ENSG00000050426	0.375037	0.375535	4.5465	0.624432
461	ENSG00000050748	0.0412717	0.0413603	3.74033	0.95751
462	ENSG00000050820	-0.0955007	-0.0955636	5.56398	0.905331
463	ENSG00000051009	-0.059331	-0.0594253	4.14686	0.941381
464	ENSG00000051108	-0.0190378	-0.0190524	5.76122	0.981799
465	ENSG00000051128	-0.432257	-0.432341	7.13602	0.570014
466	ENSG00000051180	0.0610188	0.0610494	5.72604	0.938461
467	ENSG00000051341	-0.349821	-0.350108	5.35835	0.651157
468	ENSG00000051382	-0.187951	-0.188294	3.9589	0.812528
469	ENSG00000051596	0.272988	0.275344	1.64323	0.728985
470	ENSG00000051620	-0.0932126	-0.0932346	7.15655	0.908987
471	ENSG00000051825	-0.232537	-0.232728	5.33119	0.767932
472	ENSG00000052126	0.360798	0.361243	4.4183	0.638172
473	ENSG00000052723	0.0149326	0.0149515	4.6165	0.983681
474	ENSG00000052749	-0.393869	-0.394662	4.2924	0.606356
475	ENSG00000052795	0.243751	0.243911	5.62566	0.755074
476	ENSG00000052802	0.0761703	0.0761911	7.50167	0.923389
477	ENSG00000052841	0.102034	0.102075	6.20602	0.898976
478	ENSG00000053254	-0.33805	-0.338107	7.09483	0.663177
479	ENSG00000053371	-0.807031	-0.807229	6.72556	0.207114
480	ENSG00000053372	-0.310228	-0.310322	6.6049	0.690656
481	ENSG00000053501	-0.0387761	-0.038984	2.91023	0.961986
482	ENSG00000053524	-0.266847	-0.296852	2.0385	0.797234
483	ENSG00000053747	0.512755	0.515078	3.28588	0.489214
484	ENSG00000053770	0.439106	0.439643	4.62255	0.55992
485	ENSG00000053900	0.00811266	0.00812295	4.7197	0.991258
486	ENSG00000054116	0.0216453	0.0216522	6.5956	0.978351
487	ENSG00000054118	0.0647775	0.0647856	7.9349	0.935571
488	ENSG00000054148	0.162365	0.162983	3.12564	0.836272
489	ENSG00000054219	0.699254	0.703749	2.51238	0.322172
490	ENSG00000054267	0.200157	0.200185	8.04206	0.798539
491	ENSG00000054282	0.225914	0.226183	4.65593	0.772874
492	ENSG00000054523	-0.420715	-0.420867	6.5046	0.58302
493	ENSG00000054598	1.3943	1.41466	2.81582	0.0232726
494	ENSG00000054611	-0.0567326	-0.0567739	5.1872	0.944235
495	ENSG00000054654	-0.0360359	-0.0360376	9.69455	0.965242
496	ENSG00000054793	-0.735101	-0.738163	2.89296	0.287765
497	ENSG00000054965	-0.290745	-0.29125	3.86783	0.709708
498	ENSG00000054967	-0.207955	-0.208883	3.14019	0.791721
499	ENSG00000054983	-0.277088	-0.277919	3.41053	0.723136
500	ENSG00000055044	0.183591	0.183617	7.98701	0.815166
501	ENSG00000055070	0.0255834	0.0255928	6.33399	0.973806
502	ENSG00000055130	0.322126	0.32237	5.44125	0.676935
503	ENSG00000055147	-0.0908529	-0.0910077	4.18609	0.909777
504	ENSG00000055208	0.172028	0.172098	6.42957	0.826823
505	ENSG00000055211	0.136121	0.136146	7.40541	0.865114
506	ENSG00000055332	0.372013	0.372047	8.58307	0.627776
507	ENSG00000055483	-0.266156	-0.266297	6.12601	0.734381
508	ENSG00000055609	-0.141148	-0.14119	6.65552	0.859577
509	ENSG00000055917	0.0568502	0.0568744	6.1674	0.943659
510	ENSG00000055950	-0.161953	-0.162003	6.43422	0.838825
511	ENSG00000056050	-0.114345	-0.114408	5.52268	0.886801
512	ENSG00000056097	0.139177	0.139213	7.0792	0.860621
513	ENSG00000056277	0.59047	0.594594	2.44237	0.429106
514	ENSG00000056558	2.06771	2.07781	5.33323	2.27e-06
515	ENSG00000056586	-0.0136259	-0.0136302	6.76337	0.987266
516	ENSG00000056972	0.799485	0.800329	5.36381	0.211719
517	ENSG00000057019	-0.569473	-0.569606	7.45602	0.430761
518	ENSG00000057252	0.217801	0.217943	5.6305	0.781005
519	ENSG00000057294	-0.116627	-0.116724	5.03726	0.884039
520	ENSG00000057608	-0.110029	-0.110064	6.75656	0.892411
521	ENSG00000057663	0.210776	0.21107	4.63047	0.787933
522	ENSG00000057704	-0.512057	-0.516668	2.02164	0.498092
523	ENSG00000057757	-0.0514922	-0.051516	5.77918	0.949421
524	ENSG00000057935	-0.344633	-0.345118	4.3635	0.656291
525	ENSG00000058056	0.0205957	0.0206124	5.06492	0.979309
526	ENSG00000058063	-0.140519	-0.140691	4.71578	0.860318
527	ENSG00000058085	1.04856	1.06325	4.21074	0.106053
528	ENSG00000058091	0.00771871	0.00772401	5.10743	0.991588
529	ENSG00000058262	-0.0888218	-0.088834	7.77714	0.912254
530	ENSG00000058272	0.143742	0.143763	7.82946	0.856217
531	ENSG00000058453	-0.473864	-0.475029	3.45346	0.531002
532	ENSG00000058600	0.162784	0.163119	3.88283	0.836113
533	ENSG00000058668	-0.643051	-0.643308	6.3904	0.357934
534	ENSG00000058673	0.185961	0.186036	6.38209	0.812774
535	ENSG00000058729	0.151419	0.151646	4.62213	0.847684
536	ENSG00000058799	0.368001	0.368439	4.68928	0.631015
537	ENSG00000058804	-0.189077	-0.189171	5.77306	0.811394
538	ENSG00000059122	-0.248423	-0.249101	3.25449	0.75184
539	ENSG00000059145	-0.389544	-0.39046	3.68194	0.610703
540	ENSG00000059377	-0.661486	-0.668713	1.81154	0.378279
541	ENSG00000059378	0.463442	0.463644	6.77499	0.539302
542	ENSG00000059573	-0.346254	-0.347231	3.35309	0.654945
543	ENSG00000059588	-0.159938	-0.160614	2.88349	0.840249
544	ENSG00000059691	0.0493455	0.049413	4.5544	0.949846
545	ENSG00000059728	0.0129747	0.0129867	5.69366	0.98658
546	ENSG00000059758	0.1653	0.165484	5.37889	0.833622
547	ENSG00000059769	0.0532168	0.0532966	4.63606	0.946294
548	ENSG00000059804	0.79175	0.792497	5.17795	0.222092
549	ENSG00000059915	1.66309	1.71622	2.16325	0.0452316
550	ENSG00000060069	0.370981	0.371972	3.59354	0.627661
551	ENSG00000060138	0.095398	0.0954031	9.18567	0.905344
552	ENSG00000060237	-0.197598	-0.197628	7.79899	0.802826
553	ENSG00000060339	0.155445	0.155462	8.35358	0.843883
554	ENSG00000060491	0.151827	0.151889	6.76907	0.846276
555	ENSG00000060642	1.26414	1.27613	2.50416	0.0371179
556	ENSG00000060656	0.219484	0.220086	3.06536	0.779543
557	ENSG00000060688	0.149115	0.149504	3.54791	0.84979
558	ENSG00000060749	-0.133599	-0.133661	6.02312	0.867437
559	ENSG00000060762	0.231233	0.231777	3.82118	0.767588
560	ENSG00000060982	-0.0703887	-0.0704155	6.2634	0.930548
561	ENSG00000061273	0.509169	0.509185	9.74795	0.495176
562	ENSG00000061676	0.19581	0.195917	5.89808	0.80289
563	ENSG00000061794	0.328024	0.328238	5.51249	0.671159
564	ENSG00000061936	-0.0698012	-0.0698208	6.79424	0.931721
565	ENSG00000061938	0.137737	0.138036	4.30094	0.861262
566	ENSG00000061987	-0.354651	-0.355097	4.58904	0.645947
567	ENSG00000062194	0.227584	0.227628	7.92034	0.771095
568	ENSG00000062282	1.11277	1.12457	1.98278	0.12348
569	ENSG00000062370	-0.249267	-0.252013	1.76309	0.750768
570	ENSG00000062485	-0.0265711	-0.0265863	5.93374	0.974258
571	ENSG00000062582	0.0982796	0.0992617	2.26179	0.902535
572	ENSG00000062598	-0.0552452	-0.0553095	4.89681	0.945461
573	ENSG00000062650	0.217176	0.217229	7.26747	0.781519
574	ENSG00000062716	0.392936	0.393025	7.54331	0.608851
575	ENSG00000062725	0.176616	0.17673	5.60022	0.822434
576	ENSG00000062822	0.319386	0.322534	1.71188	0.684686
577	ENSG00000063046	-0.0821842	-0.0822336	5.74747	0.91872
578	ENSG00000063169	0.0211236	0.0213337	2.40836	0.977993
579	ENSG00000063177	-0.211706	-0.211714	9.73288	0.788873
580	ENSG00000063180	0.0869864	0.0876124	1.79372	0.914247
581	ENSG00000063241	-0.39937	-0.400315	3.78983	0.606835
582	ENSG00000063244	-0.209233	-0.209487	4.96925	0.791168
583	ENSG00000063245	-0.305797	-0.30601	5.32874	0.694935
584	ENSG00000063322	0.0884047	0.0884524	5.63396	0.911124
585	ENSG00000063438	-0.492381	-0.494552	3.44012	0.508452
586	ENSG00000063601	0.15013	0.150463	3.61146	0.84873
587	ENSG00000063660	-1.3824	-1.39179	2.56698	0.01966
588	ENSG00000063854	0.0263939	0.0264071	5.74095	0.972796
589	ENSG00000063978	0.267475	0.267995	4.13621	0.731107
590	ENSG00000064012	0.47076	0.471134	5.75133	0.528752
591	ENSG00000064042	0.558008	0.558638	4.82794	0.441036
592	ENSG00000064102	0.0823814	0.0824547	5.10983	0.916863
593	ENSG00000064115	-0.342688	-0.342799	6.27692	0.658534
594	ENSG00000064199	-0.260392	-0.261768	2.87508	0.739019
595	ENSG00000064205	-1.03396	-1.03748	2.95834	0.156905
596	ENSG00000064225	0.575137	0.575604	5.24813	0.423834
597	ENSG00000064313	0.185991	0.186086	6.01649	0.812829
598	ENSG00000064393	-0.142245	-0.142284	6.63878	0.858402
599	ENSG00000064419	-0.0263203	-0.0263268	6.64685	0.97463
600	ENSG00000064545	-0.398371	-0.398584	5.60432	0.605784
601	ENSG00000064607	-0.42065	-0.420836	5.96293	0.58108
602	ENSG00000064651	0.341835	0.342042	7.05037	0.657377
603	ENSG00000064652	0.129499	0.129694	3.99891	0.869542
604	ENSG00000064666	-0.0259121	-0.0259524	3.05095	0.976154
605	ENSG00000064687	0.0180655	0.0180905	3.08345	0.98062
606	ENSG00000064703	0.345124	0.345465	5.08815	0.654293
607	ENSG00000064726	0.0467366	0.0468069	3.77154	0.95208
608	ENSG00000064763	0.176667	0.177095	3.56809	0.821837
609	ENSG00000064932	1.12822	1.12882	6.13744	0.0206935
610	ENSG00000064933	0.0497879	0.0498208	5.5024	0.949468
611	ENSG00000064961	-0.255809	-0.255917	6.1454	0.74471
612	ENSG00000064989	1.45102	1.4537	4.48448	0.00530269
613	ENSG00000064995	-0.290887	-0.291003	6.00702	0.709851
614	ENSG00000064999	0.186626	0.186946	4.01101	0.812178
615	ENSG00000065000	0.0675847	0.067597	7.4011	0.932714
616	ENSG00000065029	-0.129609	-0.130011	3.12265	0.871541
617	ENSG00000065054	-0.31987	-0.320133	5.5703	0.681734
618	ENSG00000065057	-0.845223	-0.845962	4.72622	0.215239
619	ENSG00000065060	0.48519	0.485906	4.92807	0.513778
620	ENSG00000065135	-0.223011	-0.223091	6.70167	0.777365
621	ENSG00000065150	-0.0532816	-0.0532978	6.70699	0.9481
622	ENSG00000065154	-0.0498788	-0.0499386	4.60236	0.952232
623	ENSG00000065183	-0.263913	-0.264174	5.15236	0.736581
624	ENSG00000065243	0.0948708	0.0948934	7.1303	0.905804
625	ENSG00000065268	-0.693188	-0.693497	5.91095	0.31725
626	ENSG00000065308	-0.0365797	-0.0365855	7.38818	0.964459
627	ENSG00000065328	-0.167697	-0.167792	5.61739	0.832814
628	ENSG00000065357	-0.119281	-0.119374	5.20929	0.881716
629	ENSG00000065413	-0.323799	-0.325329	2.75911	0.67697
630	ENSG00000065427	-0.240909	-0.240956	7.65248	0.759532
631	ENSG00000065457	-0.141366	-0.141483	5.25962	0.859168
632	ENSG00000065485	0.58436	0.58509	4.89411	0.414954
633	ENSG00000065491	-0.098539	-0.0987809	3.703	0.901963
634	ENSG00000065518	0.0969083	0.0969369	6.67283	0.903411
635	ENSG00000065526	-0.298682	-0.298742	7.21162	0.702139
636	ENSG00000065534	0.825189	0.825322	7.84047	0.188297
637	ENSG00000065548	-0.196954	-0.19697	8.66846	0.803539
638	ENSG00000065559	0.0362051	0.0362694	4.10249	0.963315
639	ENSG00000065600	0.614449	0.616641	3.09484	0.393814
640	ENSG00000065613	0.0484068	0.0484118	8.41471	0.951617
641	ENSG00000065615	0.362394	0.363111	3.93011	0.636394
642	ENSG00000065618	0.697864	0.718665	2.16515	0.388627
643	ENSG00000065621	-0.122646	-0.124254	2.36229	0.875777
644	ENSG00000065717	0.0566804	0.0568184	3.25772	0.942005
645	ENSG00000065802	-0.685394	-0.686082	5.17399	0.326893
646	ENSG00000065809	0.243496	0.243554	7.14003	0.755209
647	ENSG00000065833	-0.0170264	-0.0170717	3.80513	0.983572
648	ENSG00000065882	-0.166527	-0.166606	6.20993	0.833945
649	ENSG00000065883	0.152582	0.152722	5.28287	0.84657
650	ENSG00000065911	0.168623	0.168691	6.31676	0.830235
651	ENSG00000065923	-0.711274	-0.713239	3.49497	0.30129
652	ENSG00000065970	-0.420665	-0.421053	5.06612	0.580199
653	ENSG00000065978	-0.0696338	-0.0696378	9.28897	0.931702
654	ENSG00000065989	-0.181316	-0.181599	3.81902	0.819337
655	ENSG00000066027	-0.0629092	-0.0629759	4.7684	0.937931
656	ENSG00000066044	0.0345115	0.0345251	6.18184	0.964641
657	ENSG00000066056	0.191025	0.191162	5.59069	0.807736
658	ENSG00000066084	0.0335055	0.0335536	4.87561	0.966187
659	ENSG00000066117	0.0342674	0.0342999	4.93823	0.965276
660	ENSG00000066135	-0.154696	-0.15489	4.73294	0.845803
661	ENSG00000066136	0.169891	0.170455	3.41852	0.828857
662	ENSG00000066279	-0.184427	-0.184446	8.29513	0.816069
663	ENSG00000066322	-0.526179	-0.526317	7.10541	0.476
664	ENSG00000066379	-0.121553	-0.121764	4.0946	0.879012
665	ENSG00000066422	-0.264187	-0.264397	5.51339	0.736326
666	ENSG00000066427	0.0667952	0.0668272	6.06563	0.933565
667	ENSG00000066455	0.0645523	0.0646128	5.14549	0.934645
668	ENSG00000066557	-0.412866	-0.413331	4.71863	0.58786
669	ENSG00000066583	0.208381	0.209164	3.00418	0.790217
670	ENSG00000066629	-0.268762	-0.269695	3.34994	0.731038
671	ENSG00000066651	0.272606	0.273208	3.85182	0.726054
672	ENSG00000066654	0.0371962	0.037216	5.70309	0.963018
673	ENSG00000066697	0.062611	0.0626663	5.65142	0.937787
674	ENSG00000066739	-0.315265	-0.31578	4.14973	0.685151
675	ENSG00000066777	0.152434	0.152511	5.96871	0.846831
676	ENSG00000066827	-0.106791	-0.107238	2.92123	0.893549
677	ENSG00000066855	-0.132867	-0.133171	3.7534	0.867683
678	ENSG00000066926	-0.470675	-0.471972	3.32868	0.530094
679	ENSG00000066933	-0.634801	-0.63522	5.52442	0.366378
680	ENSG00000067057	-0.492987	-0.493097	7.03976	0.508058
681	ENSG00000067064	0.24424	0.244427	6.06003	0.754155
682	ENSG00000067066	0.602912	0.602972	8.81231	0.395905
683	ENSG00000067082	-0.407416	-0.407453	9.06777	0.599686
684	ENSG00000067167	0.237063	0.237101	7.51728	0.761516
685	ENSG00000067177	0.0934238	0.0941117	2.28535	0.905512
686	ENSG00000067182	-0.302019	-0.302066	7.51837	0.698862
687	ENSG00000067191	-0.012622	-0.0129248	2.07289	0.986766
688	ENSG00000067208	-0.0270072	-0.027025	5.52081	0.973811
689	ENSG00000067221	-0.0242551	-0.0243254	4.98143	0.976208
690	ENSG00000067225	0.106916	0.106921	9.81938	0.891391
691	ENSG00000067248	0.165587	0.165667	5.99737	0.833395
692	ENSG00000067334	0.325678	0.325751	7.37904	0.673551
693	ENSG00000067365	-0.287685	-0.289167	2.70208	0.712342
694	ENSG00000067369	-0.0256643	-0.0256812	5.93592	0.975129
695	ENSG00000067533	0.0768537	0.0768764	6.91137	0.92278
696	ENSG00000067560	-0.566424	-0.566455	9.40216	0.434048
697	ENSG00000067596	0.0176368	0.0176531	5.29596	0.981868
698	ENSG00000067704	-0.0986692	-0.0987437	5.49735	0.902462
699	ENSG00000067715	-0.719769	-0.753463	1.66156	0.387126
700	ENSG00000067798	0.465789	0.472713	3.75489	0.54659
701	ENSG00000067829	-0.0493137	-0.0494571	3.55693	0.951259
702	ENSG00000067836	-0.897689	-0.90049	3.16979	0.164296
703	ENSG00000067900	0.149568	0.149581	8.50388	0.850218
704	ENSG00000067955	-0.152199	-0.152274	6.03602	0.849456
705	ENSG00000068001	0.704265	0.704689	5.58687	0.303116
706	ENSG00000068024	0.0302844	0.0304287	3.03866	0.968706
707	ENSG00000068028	-0.542068	-0.542237	6.63573	0.469662
708	ENSG00000068079	1.31323	1.31374	7.08304	0.016787
709	ENSG00000068097	-0.296372	-0.296763	4.46655	0.70415
710	ENSG00000068120	0.127039	0.127198	4.67865	0.872114
711	ENSG00000068137	0.396384	0.396694	4.87974	0.602965
712	ENSG00000068305	-0.179274	-0.179346	6.50873	0.821151
713	ENSG00000068308	-0.12555	-0.125585	6.65037	0.875459
714	ENSG00000068323	-0.0391963	-0.0392135	6.30521	0.962144
715	ENSG00000068354	-0.252504	-0.252966	3.92039	0.747917
716	ENSG00000068366	0.483601	0.483741	7.05639	0.516667
717	ENSG00000068394	0.262615	0.262866	4.92684	0.736221
718	ENSG00000068400	0.0536498	0.0536603	7.35547	0.944333
719	ENSG00000068438	0.248849	0.249331	4.09848	0.749868
720	ENSG00000068489	-0.846302	-0.846449	7.56303	0.168452
721	ENSG00000068650	-0.319985	-0.320231	5.26104	0.680753
722	ENSG00000068654	-0.221569	-0.221805	4.76309	0.778943
723	ENSG00000068697	0.087532	0.0875338	10.5439	0.912075
724	ENSG00000068724	-0.450424	-0.451138	3.95611	0.550114
725	ENSG00000068745	0.0216749	0.0216892	5.85422	0.978301
726	ENSG00000068784	-0.42173	-0.422181	5.17165	0.579402
727	ENSG00000068796	0.200336	0.20042	6.06408	0.798436
728	ENSG00000068878	-0.228202	-0.228299	6.27949	0.772213
729	ENSG00000068885	0.148235	0.14856	3.79293	0.850392
730	ENSG00000068903	-0.316325	-0.316658	4.84812	0.684283
731	ENSG00000068912	0.22819	0.228287	6.35929	0.770564
732	ENSG00000068976	-0.987427	-1.3005	1.00205	0.484182
733	ENSG00000069020	0.702185	0.702694	5.7178	0.299614
734	ENSG00000069122	1.04518	1.04646	4.8684	0.0541393
735	ENSG00000069248	0.170243	0.170361	5.40398	0.828672
736	ENSG00000069275	-0.425903	-0.425909	10.7462	0.575981
737	ENSG00000069329	-0.00585591	-0.00585711	7.2632	0.995053
738	ENSG00000069345	0.0719161	0.0719491	6.39677	0.928698
739	ENSG00000069399	1.25664	1.25712	7.07555	0.00368035
740	ENSG00000069424	-0.25248	-0.254401	1.97393	0.749291
741	ENSG00000069493	0.0440821	0.0444104	3.55946	0.955849
742	ENSG00000069509	0.0357169	0.0357342	6.22445	0.964184
743	ENSG00000069667	0.00685297	0.00687465	3.08008	0.992472
744	ENSG00000069702	0.306288	0.306356	6.81471	0.69277
745	ENSG00000069712	0.539379	0.543563	2.21551	0.479629
746	ENSG00000069849	0.308246	0.308267	8.77209	0.690515
747	ENSG00000069869	0.603983	0.604184	6.85995	0.394723
748	ENSG00000069956	0.04184	0.0418761	5.71833	0.957836
749	ENSG00000069966	-0.228603	-0.228838	4.80119	0.77192
750	ENSG00000069974	0.10162	0.101656	6.17378	0.898923
751	ENSG00000069998	-0.046017	-0.0460893	3.62016	0.955341
752	ENSG00000070010	0.136896	0.136926	7.02168	0.863386
753	ENSG00000070018	0.17486	0.175078	4.27637	0.82394
754	ENSG00000070047	-0.170821	-0.170896	5.98399	0.829673
755	ENSG00000070061	-0.425241	-0.426062	3.99912	0.575038
756	ENSG00000070081	0.440087	0.440146	8.08723	0.562913
757	ENSG00000070087	-0.328104	-0.331193	1.78595	0.672473
758	ENSG00000070214	-0.0656039	-0.0656127	7.5728	0.936022
759	ENSG00000070269	-0.0290485	-0.029135	3.86791	0.971625
760	ENSG00000070366	-0.028315	-0.0284701	3.37236	0.972271
761	ENSG00000070367	0.0290868	0.0291017	6.07627	0.969794
762	ENSG00000070371	0.0989157	0.0996105	1.94503	0.900514
763	ENSG00000070404	-0.446716	-0.44813	3.20415	0.554025
764	ENSG00000070413	-0.138582	-0.138683	5.08926	0.862026
765	ENSG00000070423	-0.274301	-0.274436	5.73026	0.727381
766	ENSG00000070444	0.0650149	0.0651516	4.03904	0.934225
767	ENSG00000070476	-0.0378402	-0.0378927	4.21083	0.963011
768	ENSG00000070495	-0.0927438	-0.092833	5.34826	0.907943
769	ENSG00000070501	0.278432	0.278796	4.64276	0.720358
770	ENSG00000070526	-0.834398	-0.841253	1.99167	0.231519
771	ENSG00000070540	0.409108	0.4107	3.28292	0.589694
772	ENSG00000070610	-0.274628	-0.275842	3.20526	0.724847
773	ENSG00000070614	-0.541328	-0.541444	6.728	0.463399
774	ENSG00000070669	-0.789111	-0.790654	4.91998	0.242658
775	ENSG00000070718	0.0185973	0.0186116	5.0574	0.98056
776	ENSG00000070731	-0.393847	-0.395473	2.86393	0.613762
777	ENSG00000070756	0.0962797	0.0962814	10.8276	0.903048
778	ENSG00000070759	0.85381	0.860434	2.34795	0.219214
779	ENSG00000070761	0.228427	0.228808	4.18789	0.770151
780	ENSG00000070770	0.0774481	0.0774663	7.08247	0.923136
781	ENSG00000070778	-0.052053	-0.0521551	4.07195	0.948649
782	ENSG00000070785	-0.260301	-0.260569	4.80957	0.740245
783	ENSG00000070814	0.164333	0.164361	7.35538	0.834559
784	ENSG00000070831	-0.10252	-0.102544	7.04615	0.898526
785	ENSG00000070882	-0.303434	-0.303834	4.81644	0.696998
786	ENSG00000070950	0.365227	0.365493	5.38538	0.634545
787	ENSG00000070961	0.121525	0.12163	5.72557	0.878347
788	ENSG00000071051	0.446046	0.448119	2.58915	0.562661
789	ENSG00000071054	-0.413881	-0.41393	8.4149	0.591923
790	ENSG00000071073	0.466261	0.46701	4.30416	0.532641
791	ENSG00000071082	0.348088	0.3481	9.87759	0.651614
792	ENSG00000071127	-0.0660047	-0.0660173	7.38427	0.935424
793	ENSG00000071189	0.0811411	0.0812437	4.58323	0.917834
794	ENSG00000071205	-0.288979	-0.289087	6.28087	0.711726
795	ENSG00000071242	-0.109449	-0.10947	6.69246	0.891521
796	ENSG00000071243	0.0871212	0.0871884	5.52782	0.913577
797	ENSG00000071462	-0.129093	-0.129143	6.28776	0.871714
798	ENSG00000071537	0.244822	0.244899	6.64439	0.753917
799	ENSG00000071539	-0.429777	-0.430123	5.27114	0.571149
800	ENSG00000071553	-0.162886	-0.162924	7.18307	0.837855
801	ENSG00000071564	-0.141691	-0.141729	6.39471	0.859089
802	ENSG00000071575	0.220945	0.221261	4.18991	0.77775
803	ENSG00000071626	-0.463479	-0.463555	7.6162	0.538643
804	ENSG00000071655	-0.894452	-0.894822	5.91903	0.178329
805	ENSG00000071794	-0.185171	-0.18526	5.83403	0.815301
806	ENSG00000071859	-0.204693	-0.204745	6.77405	0.795688
807	ENSG00000071889	-0.420294	-0.421568	3.2961	0.579961
808	ENSG00000071894	0.0182731	0.0183539	3.15696	0.980991
809	ENSG00000071967	0.140262	0.140348	5.65321	0.858231
810	ENSG00000071994	0.106586	0.106643	5.72079	0.893125
811	ENSG00000072041	1.14682	1.15127	2.63309	0.0606191
812	ENSG00000072042	0.404534	0.404631	7.02937	0.596021
813	ENSG00000072062	-0.807991	-0.808144	7.16965	0.207815
814	ENSG00000072071	-0.139177	-0.139385	4.24315	0.86169
815	ENSG00000072110	-0.472046	-0.472065	9.73552	0.529332
816	ENSG00000072121	0.376157	0.376694	5.1824	0.622748
817	ENSG00000072134	-0.404579	-0.404742	6.03474	0.59691
818	ENSG00000072135	-0.321211	-0.32153	4.70291	0.679472
819	ENSG00000072163	-0.901945	-0.902144	6.55706	0.149831
820	ENSG00000072201	0.123845	0.125307	1.79826	0.879288
821	ENSG00000072210	0.244545	0.244631	6.25091	0.754105
822	ENSG00000072274	0.0957837	0.095793	7.84201	0.90385
823	ENSG00000072310	0.91196	0.913149	4.83798	0.127082
824	ENSG00000072364	-0.074752	-0.0747762	6.83091	0.926714
825	ENSG00000072401	0.756228	0.757571	4.18482	0.275445
826	ENSG00000072415	-0.377224	-0.377337	6.58009	0.627584
827	ENSG00000072422	0.122439	0.122786	3.24343	0.876193
828	ENSG00000072501	-0.134285	-0.134291	9.44015	0.867251
829	ENSG00000072506	-0.291169	-0.291302	6.11612	0.709533
830	ENSG00000072518	-0.343616	-0.34384	5.52106	0.657343
831	ENSG00000072571	-0.189089	-0.189129	7.19782	0.811508
832	ENSG00000072609	-0.196543	-0.197038	3.75213	0.803687
833	ENSG00000072682	-0.402537	-0.403567	3.62948	0.597571
834	ENSG00000072736	-0.15972	-0.160722	2.43433	0.840089
835	ENSG00000072756	0.0370285	0.0371053	4.29083	0.962332
836	ENSG00000072778	-0.501994	-0.502184	6.35766	0.498617
837	ENSG00000072786	0.343157	0.343437	5.85124	0.65636
838	ENSG00000072803	-0.0652154	-0.0652705	5.19391	0.935556
839	ENSG00000072818	0.313154	0.315045	2.61854	0.690252
840	ENSG00000072840	-0.392284	-0.39473	2.62005	0.609235
841	ENSG00000072849	-0.0453398	-0.0453659	6.16563	0.955769
842	ENSG00000072864	-0.553151	-0.5537	4.70777	0.447576
843	ENSG00000072954	-0.455505	-0.456082	4.10517	0.547077
844	ENSG00000072958	-0.378618	-0.378796	5.94884	0.622692
845	ENSG00000073008	0.0862308	0.0862413	7.73257	0.913677
846	ENSG00000073050	0.131245	0.132075	2.55415	0.867722
847	ENSG00000073060	-0.167782	-0.16791	5.25698	0.832726
848	ENSG00000073111	0.268919	0.269003	6.54465	0.729903
849	ENSG00000073146	0.835836	0.841333	2.62608	0.215569
850	ENSG00000073150	0.0257919	0.0259664	2.29013	0.973478
851	ENSG00000073169	-0.141797	-0.142417	2.99875	0.858586
852	ENSG00000073331	0.43338	0.43398	4.81712	0.566362
853	ENSG00000073350	-0.46064	-0.462752	2.58605	0.541329
854	ENSG00000073417	0.230863	0.231308	4.17109	0.767691
855	ENSG00000073464	0.225578	0.226472	3.09137	0.77297
856	ENSG00000073536	-0.507177	-0.508689	3.26901	0.49626
857	ENSG00000073578	-0.136187	-0.136302	5.20878	0.86436
858	ENSG00000073584	-0.0247893	-0.0248252	4.81419	0.975978
859	ENSG00000073605	-0.982121	-0.994821	1.91392	0.160167
860	ENSG00000073614	-0.043867	-0.0438743	7.57222	0.957391
861	ENSG00000073711	0.0655879	0.0658452	3.26619	0.933414
862	ENSG00000073712	-0.290728	-0.290771	7.8643	0.710063
863	ENSG00000073756	4.28617	1.44269e+08	1.19547	0.00103407
864	ENSG00000073792	0.0232436	0.0232478	7.16172	0.976755
865	ENSG00000073803	-0.68829	-0.688568	6.47705	0.319075
866	ENSG00000073849	1.36153	1.38373	1.30135	0.0348934
867	ENSG00000073910	0.301536	0.301786	4.80393	0.696943
868	ENSG00000073921	0.0148187	0.0148226	7.24442	0.984584
869	ENSG00000073969	-0.0836775	-0.0837596	4.95425	0.917229
870	ENSG00000074054	0.178451	0.178579	5.41842	0.820391
871	ENSG00000074071	-0.417016	-0.417226	5.67749	0.584231
872	ENSG00000074201	-0.100949	-0.100989	6.22919	0.900352
873	ENSG00000074266	0.0917773	0.0918434	5.53806	0.907977
874	ENSG00000074319	0.411974	0.412318	5.33722	0.588222
875	ENSG00000074356	-0.116707	-0.116745	6.4835	0.886188
876	ENSG00000074410	1.24887	1.24943	6.33874	0.00442209
877	ENSG00000074416	-0.763745	-0.764001	6.6966	0.242248
878	ENSG00000074527	-0.206393	-0.20653	6.63954	0.795131
879	ENSG00000074582	-0.425842	-0.426927	3.72373	0.574968
880	ENSG00000074590	0.75588	0.755995	7.62773	0.252906
881	ENSG00000074603	0.00582724	0.00583159	5.50113	0.99371
882	ENSG00000074621	-0.188418	-0.188951	3.94023	0.811638
883	ENSG00000074657	0.244374	0.244651	4.93959	0.754447
884	ENSG00000074660	1.2947	1.29892	3.58998	0.0125777
885	ENSG00000074695	0.392091	0.392154	7.60497	0.615005
886	ENSG00000074696	-0.174682	-0.174726	6.73013	0.826064
887	ENSG00000074706	1.82265	2.59687	0.422059	0.172166
888	ENSG00000074755	-0.324474	-0.324804	4.85301	0.676169
889	ENSG00000074800	-0.0104098	-0.0104103	9.52049	0.990608
890	ENSG00000074842	0.195559	0.195614	6.92033	0.803191
891	ENSG00000074935	-0.68789	-0.695993	2.08194	0.350103
892	ENSG00000075089	0.0646042	0.0646676	4.95103	0.934887
893	ENSG00000075131	-0.0779914	-0.078126	4.54951	0.922569
894	ENSG00000075142	-0.21696	-0.217118	5.17341	0.783832
895	ENSG00000075151	0.111307	0.11133	7.15831	0.889495
896	ENSG00000075188	-0.0479258	-0.0479804	4.65077	0.952864
897	ENSG00000075213	0.920121	0.920701	7.66216	0.116451
898	ENSG00000075218	-0.529033	-0.529162	7.01413	0.471367
899	ENSG00000075223	0.204992	0.205122	6.34598	0.793741
900	ENSG00000075234	0.295819	0.296553	3.85248	0.70279
901	ENSG00000075239	-0.183098	-0.183228	5.42712	0.817374
902	ENSG00000075275	0.30921	0.317979	1.09166	0.702935
903	ENSG00000075292	0.301016	0.301071	7.55298	0.697989
904	ENSG00000075303	0.169409	0.169847	3.40439	0.829422
905	ENSG00000075336	-0.271033	-0.271367	4.64659	0.729479
906	ENSG00000075391	-0.0232877	-0.0233206	4.80914	0.977444
907	ENSG00000075407	-0.0763609	-0.0763884	6.22198	0.925072
908	ENSG00000075413	0.0542207	0.0542644	5.34879	0.946035
909	ENSG00000075415	0.0354106	0.0354159	7.71795	0.963511
910	ENSG00000075420	0.507781	0.507888	7.5872	0.491264
911	ENSG00000075426	0.354248	0.35428	8.28096	0.645245
912	ENSG00000075539	-0.138164	-0.138236	6.12432	0.862505
913	ENSG00000075568	0.0452974	0.0453381	5.03147	0.954152
914	ENSG00000075618	-0.767798	-0.768106	6.16997	0.238901
915	ENSG00000075624	-0.642456	-0.642529	7.93752	0.358481
916	ENSG00000075643	0.450749	0.451311	4.63403	0.548364
917	ENSG00000075651	0.843373	0.844404	5.20673	0.176085
918	ENSG00000075702	-0.0693543	-0.0694685	4.13126	0.931336
919	ENSG00000075711	-0.116259	-0.116294	6.83668	0.885514
920	ENSG00000075785	-0.0399191	-0.0399217	8.84108	0.961301
921	ENSG00000075790	0.659782	0.659935	7.38811	0.339819
922	ENSG00000075826	-0.181133	-0.182151	2.23519	0.81891
923	ENSG00000075856	0.0772659	0.0772975	6.16128	0.922943
924	ENSG00000075914	-0.19103	-0.191283	4.36988	0.809514
925	ENSG00000075945	0.11357	0.113759	4.60557	0.885528
926	ENSG00000075975	-0.2797	-0.280712	2.97859	0.720281
927	ENSG00000076003	0.227097	0.227213	5.49868	0.77168
928	ENSG00000076043	0.242445	0.242569	5.89846	0.756002
929	ENSG00000076053	0.191641	0.192268	3.42259	0.807046
930	ENSG00000076067	-0.357944	-0.358162	5.8718	0.64319
931	ENSG00000076108	0.0655297	0.0655415	7.66228	0.93377
932	ENSG00000076201	-0.50725	-0.507593	5.60524	0.493689
933	ENSG00000076242	-0.14407	-0.144184	5.40903	0.856444
934	ENSG00000076248	-0.163338	-0.163373	6.85039	0.837722
935	ENSG00000076321	0.196299	0.196583	4.38979	0.802459
936	ENSG00000076351	-0.404402	-0.407324	2.11539	0.600875
937	ENSG00000076356	-0.365844	-0.36598	6.10858	0.636085
938	ENSG00000076382	-0.0620944	-0.0621633	4.86666	0.938606
939	ENSG00000076513	0.0680534	0.0680751	6.30414	0.932051
940	ENSG00000076555	0.072776	0.0732826	1.90435	0.926163
941	ENSG00000076641	0.0250616	0.0251503	3.4455	0.973676
942	ENSG00000076650	0.0899853	0.0900708	4.9191	0.909079
943	ENSG00000076685	0.766728	0.768224	4.78463	0.257307
944	ENSG00000076706	-0.0477641	-0.0477664	9.2473	0.953484
945	ENSG00000076928	-0.533625	-0.535594	3.3312	0.470516
946	ENSG00000076984	0.234232	0.234328	6.0735	0.764529
947	ENSG00000077044	-0.00824998	-0.00825772	5.21387	0.99255
948	ENSG00000077097	-0.188446	-0.188502	6.64882	0.811968
949	ENSG00000077147	0.0343835	0.0343852	9.1876	0.964655
950	ENSG00000077150	1.66232	1.66688	4.99628	0.000632657
951	ENSG00000077152	-0.046016	-0.0460508	5.3572	0.955472
952	ENSG00000077157	0.307338	0.307575	5.1625	0.691164
953	ENSG00000077232	0.136427	0.136466	6.81785	0.864457
954	ENSG00000077235	-0.0788361	-0.078861	6.66269	0.922127
955	ENSG00000077238	1.05751	1.05772	7.05729	0.0410927
956	ENSG00000077254	0.19555	0.195585	7.5005	0.803578
957	ENSG00000077312	-0.489345	-0.489533	6.35805	0.513553
958	ENSG00000077348	0.040203	0.0402578	4.2023	0.959114
959	ENSG00000077380	0.02383	0.0238333	7.81324	0.975728
960	ENSG00000077458	0.242603	0.242842	5.26172	0.756247
961	ENSG00000077463	-0.226271	-0.226463	5.31938	0.774858
962	ENSG00000077514	0.267639	0.267759	6.064	0.731214
963	ENSG00000077549	-0.187514	-0.18754	7.62455	0.813382
964	ENSG00000077585	0.528205	0.529783	3.28148	0.475233
965	ENSG00000077684	-0.353593	-0.353715	6.03899	0.647822
966	ENSG00000077713	0.970591	0.98252	1.59963	0.198057
967	ENSG00000077721	0.0641517	0.0641766	6.48428	0.93461
968	ENSG00000077782	-0.141587	-0.141689	5.68931	0.858926
969	ENSG00000077935	-0.44121	-0.458388	1.14155	0.591284
970	ENSG00000077942	-0.540935	-0.542126	3.72422	0.46233
971	ENSG00000078018	0.638531	0.638655	7.51464	0.360576
972	ENSG00000078043	0.00168737	0.00169689	4.08043	0.997633
973	ENSG00000078061	-0.312046	-0.31271	3.8696	0.688162
974	ENSG00000078070	-0.180693	-0.180986	4.49443	0.819711
975	ENSG00000078081	2.40118	2.40342	6.25826	1.46e-08
976	ENSG00000078098	1.17252	1.35695	2.28556	0.300065
977	ENSG00000078114	-0.102828	-0.102885	5.31681	0.898596
978	ENSG00000078124	-0.443407	-0.444054	4.55539	0.557031
979	ENSG00000078140	-0.0566786	-0.056689	7.44369	0.944823
980	ENSG00000078142	0.184019	0.184117	5.86033	0.814873
981	ENSG00000078177	0.316351	0.317009	3.98765	0.682393
982	ENSG00000078237	0.181063	0.181292	4.61947	0.817739
983	ENSG00000078246	-0.146006	-0.146093	5.8691	0.855072
984	ENSG00000078269	0.0621367	0.0621577	6.8799	0.938616
985	ENSG00000078304	-0.10048	-0.100544	5.45415	0.90028
986	ENSG00000078369	-0.228441	-0.228458	8.70839	0.772054
987	ENSG00000078401	0.61733	0.617407	7.99296	0.383196
988	ENSG00000078403	-0.141919	-0.14208	4.67587	0.858649
989	ENSG00000078487	0.327272	0.328332	3.54522	0.671404
990	ENSG00000078596	-0.155916	-0.155948	7.06836	0.844679
991	ENSG00000078618	0.201241	0.201269	7.89611	0.797452
992	ENSG00000078668	-0.0872506	-0.0872794	6.41111	0.913787
993	ENSG00000078674	-0.0892557	-0.0892689	7.72879	0.912809
994	ENSG00000078687	0.0277458	0.0277923	4.02904	0.971543
995	ENSG00000078699	0.0502867	0.0504088	3.71308	0.948941
996	ENSG00000078747	-0.120968	-0.121099	5.05493	0.879562
997	ENSG00000078804	0.782401	0.783474	4.67536	0.244981
998	ENSG00000078808	-0.263977	-0.264016	7.75559	0.736589
999	ENSG00000078902	-0.713088	-0.713418	6.08904	0.30201
1000	ENSG00000078967	-0.327838	-0.32887	3.48269	0.672003
1001	ENSG00000079134	-0.0892396	-0.0893367	5.15818	0.911375
1002	ENSG00000079150	-0.535445	-0.540488	2.13572	0.474942
1003	ENSG00000079156	-0.27637	-0.276951	3.93651	0.723876
1004	ENSG00000079246	0.11865	0.118661	8.52383	0.883325
1005	ENSG00000079257	0.469374	0.47285	2.0234	0.539731
1006	ENSG00000079277	-0.141957	-0.142191	4.46908	0.858497
1007	ENSG00000079308	-0.11238	-0.112864	3.06623	0.887733
1008	ENSG00000079332	-0.256087	-0.256156	7.19405	0.744395
1009	ENSG00000079335	0.621345	0.633541	2.04928	0.41562
1010	ENSG00000079337	0.206425	0.20724	2.84808	0.792318
1011	ENSG00000079385	2.0448	2.05974	3.42936	1.49e-05
1012	ENSG00000079387	-0.05461	-0.0546341	6.17767	0.946701
1013	ENSG00000079432	-0.118387	-0.118567	4.5847	0.882375
1014	ENSG00000079459	0.227642	0.227691	7.50197	0.771039
1015	ENSG00000079462	-0.417746	-0.418133	4.88065	0.583738
1016	ENSG00000079482	-0.0874296	-0.0878184	2.69432	0.913015
1017	ENSG00000079616	-0.515962	-0.516324	5.54214	0.484582
1018	ENSG00000079691	0.616183	0.61693	4.25923	0.384235
1019	ENSG00000079739	0.329474	0.330071	3.96603	0.669148
1020	ENSG00000079785	-0.240005	-0.24004	7.68044	0.760436
1021	ENSG00000079805	-0.118646	-0.118683	6.54616	0.882339
1022	ENSG00000079819	-0.202834	-0.20289	7.05157	0.797541
1023	ENSG00000079950	-0.0141454	-0.0141544	5.11737	0.986697
1024	ENSG00000079974	-0.394438	-0.394823	5.19295	0.606917
1025	ENSG00000079999	0.0630106	0.0630371	5.94587	0.93644
1026	ENSG00000080031	0.708278	0.71702	2.07053	0.329008
1027	ENSG00000080189	-0.149063	-0.149295	4.41795	0.85143
1028	ENSG00000080200	-0.07936	-0.0795342	4.15573	0.921373
1029	ENSG00000080298	0.13841	0.138937	3.35374	0.860427
1030	ENSG00000080345	0.00298027	0.00298072	8.02148	0.996602
1031	ENSG00000080371	0.0813122	0.0813584	5.71367	0.918157
1032	ENSG00000080503	-0.0772035	-0.0772162	7.3965	0.924216
1033	ENSG00000080546	0.407638	0.408897	3.46089	0.591285
1034	ENSG00000080561	0.0291164	0.0292534	1.78719	0.972599
1035	ENSG00000080573	0	0	0.0848674	1
1036	ENSG00000080608	0.0627421	0.062752	7.74182	0.937978
1037	ENSG00000080802	-0.102251	-0.102346	5.20077	0.89861
1038	ENSG00000080815	0.192036	0.19213	6.33202	0.807011
1039	ENSG00000080819	0.0295517	0.0296023	4.09634	0.969364
1040	ENSG00000080822	0.59746	0.598716	3.94294	0.421854
1041	ENSG00000080823	-0.500231	-0.502447	2.98218	0.515442
1042	ENSG00000080824	-0.146677	-0.146679	10.8004	0.854121
1043	ENSG00000080839	-0.216499	-0.216609	5.80885	0.783957
1044	ENSG00000080845	-0.0506441	-0.0506761	5.8726	0.950538
1045	ENSG00000080986	-0.186024	-0.186067	7.09713	0.814396
1046	ENSG00000081014	-0.0813518	-0.0814363	4.8064	0.919328
1047	ENSG00000081019	-0.059742	-0.0598258	4.50265	0.940936
1048	ENSG00000081026	-0.0277937	-0.0278153	5.03091	0.973026
1049	ENSG00000081041	2.34756	2.35619	6.5989	1.87e-06
1050	ENSG00000081059	0.148833	0.14947	2.78277	0.849789
1051	ENSG00000081087	-0.00699588	-0.00700205	5.21158	0.993836
1052	ENSG00000081154	-0.280757	-0.280844	6.59056	0.719886
1053	ENSG00000081177	-0.225326	-0.227175	2.31539	0.773999
1054	ENSG00000081189	0.173949	0.174133	5.50352	0.825069
1055	ENSG00000081237	-0.0234295	-0.0231808	1.33417	0.974717
1056	ENSG00000081307	0.00889121	0.00890365	4.62951	0.990391
1057	ENSG00000081320	-0.0782066	-0.0783006	4.66781	0.922457
1058	ENSG00000081386	0.189075	0.190054	2.80742	0.809587
1059	ENSG00000081665	-0.271346	-0.273134	2.51305	0.728105
1060	ENSG00000081692	-0.303673	-0.304083	4.17366	0.697924
1061	ENSG00000081721	-0.0461094	-0.0462562	3.56205	0.954557
1062	ENSG00000081760	-0.444275	-0.444737	4.91138	0.556522
1063	ENSG00000081791	0.0918358	0.0918917	5.49425	0.907053
1064	ENSG00000081803	0.319661	0.319782	6.11702	0.679482
1065	ENSG00000081870	0.0260765	0.0260914	5.54223	0.972675
1066	ENSG00000081913	-0.642976	-0.643426	5.35199	0.359838
1067	ENSG00000081923	-0.383439	-0.383647	6.5799	0.617757
1068	ENSG00000082068	-0.0606292	-0.0606748	5.48821	0.940598
1069	ENSG00000082074	-0.983857	-1.29691	0.835753	0.433507
1070	ENSG00000082126	1.97635	2.12074	3.56958	0.0503611
1071	ENSG00000082146	-0.244453	-0.245199	3.14657	0.755739
1072	ENSG00000082153	-0.172739	-0.172821	6.36841	0.827946
1073	ENSG00000082212	0.0831946	0.0832771	5.0393	0.915744
1074	ENSG00000082213	-0.071912	-0.0720041	4.50163	0.928799
1075	ENSG00000082258	0.0494336	0.0495038	4.84405	0.94976
1076	ENSG00000082269	0.155877	0.156143	4.23253	0.843108
1077	ENSG00000082397	0.605606	0.605786	6.98393	0.393431
1078	ENSG00000082438	0.342269	0.342537	5.45403	0.657244
1079	ENSG00000082458	-0.0601304	-0.0615535	1.57719	0.938792
1080	ENSG00000082497	0.264772	0.265467	3.44281	0.733716
1081	ENSG00000082512	-0.551397	-0.55254	3.93086	0.449922
1082	ENSG00000082515	0.039558	0.0395813	5.73136	0.960031
1083	ENSG00000082516	0.0167725	0.0168027	4.2493	0.982535
1084	ENSG00000082641	0.627807	0.627976	7.2626	0.371147
1085	ENSG00000082701	-0.369453	-0.369596	6.56737	0.635373
1086	ENSG00000082781	0.126614	0.126654	6.5302	0.872005
1087	ENSG00000082805	-0.109646	-0.109663	7.92739	0.892118
1088	ENSG00000082898	0.0668104	0.0668246	7.31888	0.932297
1089	ENSG00000082996	0.326864	0.327147	5.32667	0.672227
1090	ENSG00000083067	0.481034	0.493314	2.07614	0.539988
1091	ENSG00000083093	0.398911	0.399404	5.05304	0.600019
1092	ENSG00000083097	0.131518	0.131825	3.83428	0.867371
1093	ENSG00000083099	0.102624	0.10265	6.92296	0.896957
1094	ENSG00000083123	0.190018	0.191705	1.99209	0.813567
1095	ENSG00000083168	-0.314576	-0.31464	7.12111	0.686397
1096	ENSG00000083223	0.48866	0.48894	5.94541	0.51202
1097	ENSG00000083290	-0.142153	-0.142354	4.2223	0.858459
1098	ENSG00000083312	0.230062	0.230072	9.53299	0.768588
1099	ENSG00000083444	-0.0793268	-0.0793534	6.37778	0.921734
1100	ENSG00000083454	0.128843	0.12996	2.04575	0.870256
1101	ENSG00000083457	-0.338305	-0.338946	3.91467	0.66202
1102	ENSG00000083520	-0.101754	-0.101791	6.40162	0.8993
1103	ENSG00000083535	0.378228	0.37873	4.83124	0.620612
1104	ENSG00000083544	0.108324	0.108552	4.02626	0.890609
1105	ENSG00000083635	0.389125	0.389827	4.42321	0.609886
1106	ENSG00000083642	0.106977	0.107001	7.13677	0.894601
1107	ENSG00000083720	-0.62907	-0.63015	4.45512	0.3735
1108	ENSG00000083750	0.250905	0.252103	2.96357	0.747627
1109	ENSG00000083799	0.620305	0.620712	6.90743	0.378748
1110	ENSG00000083812	0.0923579	0.0927066	2.56366	0.906985
1111	ENSG00000083844	-0.295267	-0.295707	4.19702	0.705224
1112	ENSG00000083845	0.0146168	0.0146178	8.86515	0.985075
1113	ENSG00000083896	-0.141748	-0.141775	7.52568	0.859113
1114	ENSG00000083937	0.188288	0.188411	5.68464	0.810545
1115	ENSG00000084070	0.303303	0.303866	4.11825	0.695533
1116	ENSG00000084072	-0.386175	-0.386442	5.47505	0.614879
1117	ENSG00000084073	0.181291	0.181359	6.38215	0.817675
1118	ENSG00000084090	-0.225275	-0.225323	6.89194	0.775136
1119	ENSG00000084092	-0.0776372	-0.0777803	4.69013	0.922868
1120	ENSG00000084093	0.413771	0.41385	7.36163	0.587253
1121	ENSG00000084112	0.588699	0.588828	7.33535	0.409873
1122	ENSG00000084207	-0.468336	-0.468351	9.86516	0.534615
1123	ENSG00000084234	-0.0114384	-0.011439	9.24816	0.989648
1124	ENSG00000084444	0.104449	0.105188	2.10657	0.894459
1125	ENSG00000084463	0.131424	0.131442	7.86116	0.868632
1126	ENSG00000084623	0.211742	0.211783	7.4903	0.786945
1127	ENSG00000084636	1.73851	1.80367	1.68122	0.0222065
1128	ENSG00000084652	0.0412345	0.0412463	6.64079	0.958481
1129	ENSG00000084676	0.0978681	0.0979855	4.67062	0.901453
1130	ENSG00000084693	0.0689944	0.0690815	4.4579	0.929576
1131	ENSG00000084710	-0.388685	-0.389452	4.26769	0.613456
1132	ENSG00000084731	-0.199956	-0.200546	3.52046	0.800177
1133	ENSG00000084733	0.0636133	0.0636249	7.61233	0.936267
1134	ENSG00000084754	-0.376117	-0.376168	7.93486	0.626622
1135	ENSG00000084774	-0.735426	-0.735795	5.74065	0.274649
1136	ENSG00000085063	0.0131001	0.0131004	10.8673	0.986289
1137	ENSG00000085117	0.783193	0.78333	7.68612	0.230266
1138	ENSG00000085185	-0.252307	-0.252677	4.26788	0.748183
1139	ENSG00000085224	0.0502367	0.0502425	7.9557	0.950021
1140	ENSG00000085231	-0.293897	-0.294021	6.17459	0.707262
1141	ENSG00000085274	0.0273768	0.0274262	3.57522	0.971674
1142	ENSG00000085276	0.431027	0.431333	5.5423	0.568387
1143	ENSG00000085365	0.0771511	0.0771768	6.76639	0.923155
1144	ENSG00000085377	0.352828	0.353333	4.24337	0.646261
1145	ENSG00000085382	0.625781	0.627779	3.4223	0.381101
1146	ENSG00000085415	0.174873	0.175038	5.0792	0.823868
1147	ENSG00000085433	-0.426102	-0.426932	4.24906	0.574057
1148	ENSG00000085449	0.133256	0.133336	6.16542	0.866167
1149	ENSG00000085491	-0.0262924	-0.0263011	6.40289	0.974635
1150	ENSG00000085511	0.0460718	0.0461446	4.17301	0.953295
1151	ENSG00000085514	0.14063	0.144245	1.17928	0.870175
1152	ENSG00000085563	-0.194494	-0.194521	8.03813	0.805949
1153	ENSG00000085644	-0.291538	-0.294459	2.1272	0.707944
1154	ENSG00000085662	0.821602	0.821649	8.93227	0.209211
1155	ENSG00000085719	0.0247199	0.0247316	6.01349	0.97442
1156	ENSG00000085721	-0.055501	-0.0555253	6.30171	0.945561
1157	ENSG00000085733	-0.000750646	-0.000750796	7.27618	1.00015
1158	ENSG00000085760	0.0651591	0.0651811	6.54028	0.934569
1159	ENSG00000085788	-0.227835	-0.228243	4.03062	0.772586
1160	ENSG00000085831	1.55586	1.58796	2.71055	0.0225702
1161	ENSG00000085832	0.12933	0.129375	6.69964	0.871048
1162	ENSG00000085840	0.105588	0.105794	3.9315	0.893458
1163	ENSG00000085871	0.228155	0.228294	5.40671	0.770531
1164	ENSG00000085872	-0.104114	-0.10419	5.3233	0.896647
1165	ENSG00000085978	-0.0772757	-0.0774512	3.84976	0.923321
1166	ENSG00000085982	-0.0791586	-0.0792049	6.12195	0.922065
1167	ENSG00000085998	0.244866	0.245558	3.77848	0.75378
1168	ENSG00000086015	-0.633426	-0.633935	5.04663	0.372228
1169	ENSG00000086061	0.185188	0.18521	8.6634	0.814176
1170	ENSG00000086062	1.28573	1.2858	9.46796	0.00304039
1171	ENSG00000086065	0.21131	0.211348	7.61107	0.787267
1172	ENSG00000086102	0.345336	0.345446	6.81023	0.654681
1173	ENSG00000086189	0.0265403	0.0265536	5.67384	0.973141
1174	ENSG00000086200	0.00775154	0.00776295	4.22368	0.991645
1175	ENSG00000086232	-0.0601323	-0.0601442	7.12821	0.941427
1176	ENSG00000086300	-2.02061	-1.44269e+08	0.228114	0.149518
1177	ENSG00000086475	-0.263967	-0.264295	4.42041	0.736601
1178	ENSG00000086504	-0.440648	-0.44119	4.55646	0.561512
1179	ENSG00000086544	1.65438	1.65801	3.63554	0.0001502
1180	ENSG00000086589	-0.189118	-0.189197	6.39161	0.811289
1181	ENSG00000086598	0.176172	0.176286	5.56735	0.822682
1182	ENSG00000086619	0.644247	0.645368	4.27554	0.357536
1183	ENSG00000086666	0.2828	0.282909	6.23158	0.716112
1184	ENSG00000086712	0.588708	0.589029	6.16911	0.410077
1185	ENSG00000086730	-0.123404	-0.125918	1.75181	0.879043
1186	ENSG00000086758	-0.469784	-0.469863	7.72554	0.531652
1187	ENSG00000086827	-0.347159	-0.34732	6.06019	0.653959
1188	ENSG00000086848	-0.0714609	-0.0718618	2.26841	0.928805
1189	ENSG00000087008	0.0663511	0.0665164	3.16732	0.932696
1190	ENSG00000087053	-0.0733866	-0.0734351	5.7767	0.927834
1191	ENSG00000087074	0.0904555	0.0904956	7.4264	0.908791
1192	ENSG00000087076	0.322828	0.324826	2.53756	0.677162
1193	ENSG00000087077	0.30613	0.306341	5.60042	0.692887
1194	ENSG00000087086	-0.531046	-0.531061	10.5012	0.46969
1195	ENSG00000087087	0.0188471	0.0188505	7.6347	0.980427
1196	ENSG00000087088	-0.040004	-0.0401264	3.46312	0.961554
1197	ENSG00000087095	0.12148	0.121573	5.42325	0.87799
1198	ENSG00000087111	-0.208837	-0.208912	6.16866	0.791589
1199	ENSG00000087152	0.0678051	0.0678519	5.4093	0.931358
1200	ENSG00000087157	0.391214	0.392741	3.17619	0.607345
1201	ENSG00000087191	-0.0961993	-0.096221	6.96911	0.90514
1202	ENSG00000087206	0.39113	0.391357	5.97313	0.609985
1203	ENSG00000087237	1.76064	1.77235	2.66038	0.00353526
1204	ENSG00000087253	0.565759	0.567022	3.799	0.4345
1205	ENSG00000087263	-0.0653031	-0.0653121	7.77586	0.936056
1206	ENSG00000087266	-0.339874	-0.340216	4.99864	0.6608
1207	ENSG00000087269	0.221676	0.22177	6.23932	0.777082
1208	ENSG00000087274	-0.239881	-0.239952	6.57862	0.760544
1209	ENSG00000087299	-0.516765	-0.517527	4.34436	0.483847
1210	ENSG00000087301	0.098201	0.0982745	5.3838	0.900852
1211	ENSG00000087302	-0.0770338	-0.0770498	7.17362	0.924568
1212	ENSG00000087338	-0.12083	-0.120895	5.60653	0.8801
1213	ENSG00000087365	0.0359599	0.0359628	8.68493	0.964212
1214	ENSG00000087448	-0.168769	-0.168908	5.10364	0.831751
1215	ENSG00000087460	0.757843	0.757896	8.95284	0.272905
1216	ENSG00000087470	-0.198425	-0.198457	7.5928	0.801989
1217	ENSG00000087502	0.149099	0.149177	5.84684	0.8497
1218	ENSG00000087586	-0.35429	-0.354384	6.87495	0.647557
1219	ENSG00000087842	0.180738	0.180963	4.57376	0.817937
1220	ENSG00000087884	-0.958323	-0.958929	5.58461	0.118776
1221	ENSG00000087903	0.34391	0.344427	4.25018	0.655019
1222	ENSG00000087995	-0.20512	-0.205307	5.10471	0.795354
1223	ENSG00000088035	-0.15842	-0.158854	3.57437	0.841887
1224	ENSG00000088038	-0.0930358	-0.0931949	4.30894	0.90778
1225	ENSG00000088179	-0.124413	-0.124595	4.06321	0.876254
1226	ENSG00000088205	0.178788	0.178813	7.65663	0.820321
1227	ENSG00000088247	-0.29341	-0.293423	9.25381	0.707935
1228	ENSG00000088256	-0.231521	-0.23162	6.10347	0.769216
1229	ENSG00000088280	-0.39208	-0.394037	2.60257	0.608506
1230	ENSG00000088298	-0.452464	-0.454326	2.92355	0.548554
1231	ENSG00000088305	-0.594806	-0.598432	2.3917	0.422048
1232	ENSG00000088325	-0.690098	-0.690163	8.30774	0.312149
1233	ENSG00000088356	-0.014551	-0.0145611	5.93709	0.986242
1234	ENSG00000088367	-0.337697	-0.337751	7.29203	0.663533
1235	ENSG00000088387	0.113324	0.113408	5.16153	0.886188
1236	ENSG00000088448	-0.16954	-0.169783	4.73822	0.83086
1237	ENSG00000088538	-0.452492	-0.457169	2.09607	0.560413
1238	ENSG00000088682	0.182409	0.182911	3.3997	0.816235
1239	ENSG00000088726	0.0612023	0.061891	2.06956	0.939457
1240	ENSG00000088727	-0.444253	-0.446932	2.54289	0.557572
1241	ENSG00000088766	-0.152047	-0.152343	3.96635	0.849154
1242	ENSG00000088808	-0.0826078	-0.0828952	3.06698	0.917965
1243	ENSG00000088812	0.0414337	0.0414888	4.35232	0.957638
1244	ENSG00000088826	0.171023	0.172199	3.67798	0.828165
1245	ENSG00000088832	-0.13608	-0.136091	8.68275	0.86492
1246	ENSG00000088833	0.384225	0.384332	7.04854	0.61947
1247	ENSG00000088836	-0.411643	-0.413945	2.5139	0.594032
1248	ENSG00000088854	-0.273759	-0.274897	3.13114	0.725879
1249	ENSG00000088876	-0.168298	-0.168942	3.03503	0.831821
1250	ENSG00000088888	-0.100583	-0.100613	6.38068	0.900838
1251	ENSG00000088899	-0.240417	-0.241113	3.45789	0.759743
1252	ENSG00000088930	0.377761	0.377804	8.1627	0.623061
1253	ENSG00000088970	0.710749	0.714052	2.64542	0.30785
1254	ENSG00000088986	-0.0900261	-0.0900413	7.57359	0.911678
1255	ENSG00000089006	-0.161463	-0.161505	6.81949	0.839651
1256	ENSG00000089009	-0.140562	-0.140594	7.26139	0.860132
1257	ENSG00000089022	-0.239755	-0.240182	4.13053	0.760613
1258	ENSG00000089041	-0.115915	-0.116387	4.38908	0.883769
1259	ENSG00000089048	0.235355	0.235397	7.63616	0.763319
1260	ENSG00000089050	0.366995	0.368251	3.29359	0.631419
1261	ENSG00000089053	-0.481311	-0.481461	6.54118	0.519704
1262	ENSG00000089057	-0.336125	-0.337966	2.5956	0.663823
1263	ENSG00000089060	0.454719	0.455021	5.58695	0.547243
1264	ENSG00000089063	0.150603	0.150735	5.06893	0.847818
1265	ENSG00000089091	-0.354925	-0.359204	2.23718	0.645892
1266	ENSG00000089094	-0.277153	-0.277384	4.96471	0.723483
1267	ENSG00000089123	-0.241631	-0.243181	2.17406	0.759204
1268	ENSG00000089127	1.30625	1.30651	8.16149	0.00775806
1269	ENSG00000089154	-0.337023	-0.337113	6.80642	0.664113
1270	ENSG00000089157	-0.374485	-0.374495	10.1557	0.627996
1271	ENSG00000089159	-0.190751	-0.191557	2.91977	0.8092
1272	ENSG00000089177	0.0209411	0.0210482	3.24296	0.97838
1273	ENSG00000089195	0.158096	0.158212	5.70945	0.8412
1274	ENSG00000089220	-0.104268	-0.104272	9.61942	0.896976
1275	ENSG00000089234	0.636486	0.637094	5.10943	0.36351
1276	ENSG00000089248	-0.165306	-0.165323	8.13524	0.835473
1277	ENSG00000089280	-0.012347	-0.0123482	8.60962	0.98863
1278	ENSG00000089289	0.379697	0.37991	5.82056	0.624164
1279	ENSG00000089327	0.185441	0.185704	4.57347	0.813375
1280	ENSG00000089335	0.515019	0.515892	4.33866	0.485883
1281	ENSG00000089351	0.960514	0.960952	5.92369	0.107376
1282	ENSG00000089486	-0.16855	-0.169671	2.18187	0.832824
1283	ENSG00000089597	-0.931286	-0.931358	8.48484	0.163211
1284	ENSG00000089639	-0.0348545	-0.0349649	3.26348	0.965958
1285	ENSG00000089682	0.26969	0.269927	4.79325	0.729132
1286	ENSG00000089685	-0.594126	-0.594286	6.70937	0.406167
1287	ENSG00000089693	0.141599	0.141643	6.6878	0.856971
1288	ENSG00000089737	0.226566	0.226593	8.21639	0.772086
1289	ENSG00000089775	0.459174	0.46076	3.11802	0.539958
1290	ENSG00000089818	0.82816	0.829642	4.02564	0.231762
1291	ENSG00000089820	-0.720846	-0.721334	5.2523	0.319931
1292	ENSG00000089876	0.300964	0.302176	3.04514	0.697779
1293	ENSG00000089902	-0.114389	-0.1145	5.02005	0.8862
1294	ENSG00000089916	-0.122015	-0.12211	5.59965	0.878603
1295	ENSG00000090006	-0.194414	-0.195104	3.22296	0.806307
1296	ENSG00000090013	-0.195541	-0.195685	5.30525	0.804941
1297	ENSG00000090020	0.682419	0.683356	4.80248	0.320007
1298	ENSG00000090054	0.141897	0.142208	4.12705	0.856993
1299	ENSG00000090060	0.135819	0.135835	7.98813	0.864621
1300	ENSG00000090061	0.318884	0.319719	3.86565	0.679856
1301	ENSG00000090238	0.303967	0.304168	5.15377	0.694594
1302	ENSG00000090263	-0.0618388	-0.0618658	6.1548	0.939658
1303	ENSG00000090266	-0.330152	-0.33024	6.88949	0.670926
1304	ENSG00000090273	-0.057182	-0.0571949	7.20776	0.94428
1305	ENSG00000090316	0.110523	0.110581	5.62651	0.889145
1306	ENSG00000090339	2.21979	2.22702	5.03196	2.57e-08
1307	ENSG00000090372	-0.0196092	-0.019666	4.09492	0.981132
1308	ENSG00000090376	0.950502	0.951062	5.60872	0.0950105
1309	ENSG00000090432	-0.366479	-0.366679	5.73624	0.634673
1310	ENSG00000090447	0.116553	0.116828	3.26557	0.88201
1311	ENSG00000090470	0.205039	0.205139	5.80675	0.793743
1312	ENSG00000090487	0.201131	0.20127	5.58755	0.797685
1313	ENSG00000090520	0.16194	0.161976	7.33789	0.837961
1314	ENSG00000090530	-0.545848	-0.546134	6.19291	0.454453
1315	ENSG00000090565	-0.367151	-0.367684	4.20433	0.633417
1316	ENSG00000090581	0.0755882	0.0756671	4.93698	0.923596
1317	ENSG00000090612	0.0866958	0.0868369	4.11224	0.912336
1318	ENSG00000090615	-0.435012	-0.435165	6.47367	0.567542
1319	ENSG00000090621	-0.0983116	-0.0983243	7.95472	0.902889
1320	ENSG00000090674	-0.342407	-0.345832	2.0105	0.658406
1321	ENSG00000090686	-0.178306	-0.178318	8.56957	0.82256
1322	ENSG00000090776	0.89775	0.900457	4.13769	0.148677
1323	ENSG00000090857	-0.327181	-0.327255	6.78271	0.674059
1324	ENSG00000090861	-0.254014	-0.254088	6.79471	0.746455
1325	ENSG00000090863	-0.150344	-0.150374	7.2933	0.851449
1326	ENSG00000090889	-0.429191	-0.42928	7.28147	0.577691
1327	ENSG00000090905	-0.259476	-0.259537	6.88165	0.741024
1328	ENSG00000090924	-0.0012515	-0.0012749	3.68168	0.999492
1329	ENSG00000090971	-0.555209	-0.555804	4.65794	0.452194
1330	ENSG00000090975	-0.48383	-0.486579	2.44568	0.528818
1331	ENSG00000090989	0.027291	0.0273013	6.37551	0.972508
1332	ENSG00000091009	0.109591	0.10976	4.36466	0.889585
1333	ENSG00000091039	0.0313577	0.0313658	6.7861	0.967394
1334	ENSG00000091073	-0.420883	-0.421367	4.91795	0.580047
1335	ENSG00000091127	-0.0512284	-0.0513354	4.08956	0.949389
1336	ENSG00000091129	2.25103	2.25425	4.55013	1.45e-06
1337	ENSG00000091136	0.154764	0.154789	7.92378	0.844478
1338	ENSG00000091137	-0.369946	-0.393746	2.41782	0.698606
1339	ENSG00000091140	-0.191086	-0.191196	5.75588	0.809366
1340	ENSG00000091157	-0.296129	-0.296824	3.74646	0.704029
1341	ENSG00000091164	0.138568	0.13868	5.41319	0.860501
1342	ENSG00000091317	0.0737215	0.0737448	6.60071	0.924014
1343	ENSG00000091409	-0.737253	-0.73783	5.55211	0.269618
1344	ENSG00000091428	-0.255962	-0.256033	6.78627	0.744519
1345	ENSG00000091436	-0.3886	-0.388647	7.78499	0.614452
1346	ENSG00000091483	0.147601	0.147695	5.46808	0.85107
1347	ENSG00000091490	0.167932	0.167994	6.33839	0.83083
1348	ENSG00000091527	-0.073726	-0.0737297	9.56562	0.927607
1349	ENSG00000091542	-0.300968	-0.301126	5.77955	0.69979
1350	ENSG00000091592	-0.289014	-0.289386	4.49026	0.711518
1351	ENSG00000091640	-0.163801	-0.163835	7.34831	0.837744
1352	ENSG00000091651	-0.409831	-0.410147	5.57848	0.591599
1353	ENSG00000091656	-1.05575	-1.06774	1.80889	0.121372
1354	ENSG00000091732	-0.245645	-0.245958	4.64879	0.75482
1355	ENSG00000091844	0.409747	0.415846	1.68184	0.606322
1356	ENSG00000091879	2.02472	2.03404	3.96234	3.54e-06
1357	ENSG00000091947	-0.18475	-0.184867	5.54056	0.815725
1358	ENSG00000091972	0.25798	0.258605	3.84552	0.740564
1359	ENSG00000091986	-0.0717985	-0.0718112	7.23731	0.930483
1360	ENSG00000092010	0.561371	0.561434	8.34421	0.437225
1361	ENSG00000092020	0.780359	0.781628	4.35058	0.236965
1362	ENSG00000092094	-0.414048	-0.415442	3.35296	0.586005
1363	ENSG00000092108	-0.124017	-0.124064	6.43548	0.876841
1364	ENSG00000092140	-0.389627	-0.389794	6.06263	0.614556
1365	ENSG00000092148	-0.298097	-0.298167	7.16025	0.702704
1366	ENSG00000092199	-0.115277	-0.115287	8.9559	0.888213
1367	ENSG00000092200	-0.66094	-0.785368	0.84862	0.594187
1368	ENSG00000092201	-0.273616	-0.273636	8.71995	0.727102
1369	ENSG00000092203	0.198408	0.198466	6.85978	0.800183
1370	ENSG00000092208	-0.384596	-0.386143	3.20502	0.618159
1371	ENSG00000092330	0.337051	0.337327	5.39672	0.662387
1372	ENSG00000092439	0.2013	0.201427	5.72702	0.797513
1373	ENSG00000092445	-0.071859	-0.0719627	4.1974	0.928901
1374	ENSG00000092470	-0.083997	-0.0840294	6.0007	0.917369
1375	ENSG00000092531	0.115324	0.115384	6.01078	0.883888
1376	ENSG00000092758	0.212327	0.217244	1.63767	0.792037
1377	ENSG00000092820	-0.640178	-0.640252	8.46645	0.360798
1378	ENSG00000092841	-0.784734	-0.784774	9.30709	0.223017
1379	ENSG00000092847	-0.336908	-0.337186	4.96831	0.663956
1380	ENSG00000092853	-0.121385	-0.121394	8.50385	0.879566
1381	ENSG00000092931	0.00794218	0.00795458	4.06875	0.991425
1382	ENSG00000092964	-0.0853487	-0.085356	8.40731	0.91574
1383	ENSG00000092969	0.441699	0.441908	6.43355	0.557544
1384	ENSG00000092978	-0.08878	-0.0888816	4.94904	0.911893
1385	ENSG00000093000	0.226154	0.22623	6.55973	0.772572
1386	ENSG00000093009	0.117023	0.117093	5.4318	0.882078
1387	ENSG00000093010	0.535318	0.53549	6.5794	0.468512
1388	ENSG00000093144	0.554433	0.554686	6.13786	0.44429
1389	ENSG00000093167	-0.0405108	-0.0405283	6.63984	0.960623
1390	ENSG00000093183	-0.30448	-0.30466	5.71913	0.696267
1391	ENSG00000094631	-0.194569	-0.19465	6.2805	0.807237
1392	ENSG00000094804	0.0608002	0.0608139	7.02293	0.939823
1393	ENSG00000094841	0.147232	0.147754	2.96474	0.851374
1394	ENSG00000094880	0.0311329	0.0311865	4.15562	0.968171
1395	ENSG00000094914	-0.348291	-0.350171	2.79544	0.653131
1396	ENSG00000094916	-0.514147	-0.514228	7.68541	0.486457
1397	ENSG00000094975	0.180856	0.180916	6.82013	0.81832
1398	ENSG00000095002	0.0371679	0.0371843	5.95542	0.962686
1399	ENSG00000095015	-0.0819257	-0.0819968	5.00704	0.918842
1400	ENSG00000095066	-0.145843	-0.146138	4.08193	0.854577
1401	ENSG00000095139	0.0307875	0.0307999	6.23717	0.969208
1402	ENSG00000095209	0.484729	0.485945	3.65716	0.515068
1403	ENSG00000095261	-0.0643821	-0.0644427	4.89779	0.936369
1404	ENSG00000095303	0.733051	0.739106	1.91334	0.360643
1405	ENSG00000095319	-0.214578	-0.215243	3.41458	0.785523
1406	ENSG00000095321	-0.307679	-0.308064	4.45821	0.692889
1407	ENSG00000095370	1.23322	1.23426	5.32299	0.00756733
1408	ENSG00000095380	0.00407788	0.00407881	7.12848	0.995487
1409	ENSG00000095383	0.147258	0.147375	5.2207	0.851671
1410	ENSG00000095485	0.124999	0.125179	4.71151	0.873997
1411	ENSG00000095564	-0.0732656	-0.0733186	5.61697	0.927744
1412	ENSG00000095574	-0.0189542	-0.0189968	3.90156	0.981848
1413	ENSG00000095637	0.277358	0.277513	5.27701	0.721522
1414	ENSG00000095739	1.3814	1.38789	2.69093	0.0100677
1415	ENSG00000095752	0.247695	0.251363	2.33123	0.767308
1416	ENSG00000095787	0.211681	0.2117	8.62287	0.786979
1417	ENSG00000095794	0.483774	0.484391	5.28527	0.515516
1418	ENSG00000095906	-0.214677	-0.215037	4.03974	0.786364
1419	ENSG00000095951	0.50061	0.500905	5.81098	0.49848
1420	ENSG00000096060	0.113033	0.113045	7.77562	0.888216
1421	ENSG00000096063	-0.0219546	-0.0219608	6.77069	0.978947
1422	ENSG00000096070	0.536932	0.537865	4.24556	0.462286
1423	ENSG00000096092	-0.228554	-0.22885	4.30669	0.77248
1424	ENSG00000096093	-0.0392552	-0.0394366	3.35407	0.96094
1425	ENSG00000096384	-0.303058	-0.303063	11.2121	0.698071
1426	ENSG00000096401	0.080657	0.0806755	7.26409	0.919461
1427	ENSG00000096433	-0.510349	-0.51079	5.45574	0.490553
1428	ENSG00000096654	0.219159	0.220436	2.56739	0.781448
1429	ENSG00000096696	1.35344	1.35792	5.7788	0.0242603
1430	ENSG00000096717	0.0445031	0.0445703	4.54293	0.954843
1431	ENSG00000096746	-0.335968	-0.336018	7.96127	0.665259
1432	ENSG00000096872	0.443191	0.443778	4.66543	0.555818
1433	ENSG00000096968	-0.00268382	-0.00268314	5.30835	0.997978
1434	ENSG00000097007	-0.141695	-0.141803	5.26869	0.859165
1435	ENSG00000097021	-0.247793	-0.247973	5.28441	0.752747
1436	ENSG00000097033	0.254657	0.254709	7.62733	0.74407
1437	ENSG00000097046	0.468667	0.469511	4.23172	0.530483
1438	ENSG00000097096	-0.0489012	-0.0491814	2.673	0.951601
1439	ENSG00000099194	0.836081	0.836173	8.51577	0.176177
1440	ENSG00000099204	0.266929	0.266989	6.89612	0.731851
1441	ENSG00000099219	-0.331747	-0.331978	5.28133	0.669078
1442	ENSG00000099246	0.00869637	0.00869906	6.54659	0.990986
1443	ENSG00000099250	0.508841	0.509062	6.79391	0.490152
1444	ENSG00000099251	0.0570528	0.0581275	1.93973	0.94746
1445	ENSG00000099256	-0.514183	-0.516679	2.65874	0.490349
1446	ENSG00000099260	0.046466	0.0464794	6.37436	0.950622
1447	ENSG00000099282	0.0212517	0.0213064	3.54028	0.977386
1448	ENSG00000099290	0.519814	0.520203	6.02371	0.47964
1449	ENSG00000099326	-0.241531	-0.242268	3.37325	0.759673
1450	ENSG00000099330	-0.0742441	-0.0744215	3.56351	0.926463
1451	ENSG00000099331	-0.268948	-0.269144	5.64688	0.73159
1452	ENSG00000099337	-0.021727	-0.0217424	5.4363	0.979102
1453	ENSG00000099341	-0.240341	-0.240364	8.22743	0.76014
1454	ENSG00000099364	-0.120579	-0.12155	1.9904	0.880358
1455	ENSG00000099377	-0.234678	-0.235593	3.10945	0.767819
1456	ENSG00000099381	-0.269956	-0.270443	4.09936	0.730422
1457	ENSG00000099385	-0.411577	-0.413225	3.03485	0.589238
1458	ENSG00000099622	-0.247374	-0.247464	6.2404	0.753263
1459	ENSG00000099624	-0.387908	-0.39059	2.24112	0.615011
1460	ENSG00000099783	-0.124418	-0.12443	8.36438	0.878157
1461	ENSG00000099785	0.286261	0.28731	2.92034	0.71209
1462	ENSG00000099795	-0.778902	-0.779403	5.58388	0.282357
1463	ENSG00000099800	-0.727058	-0.727115	8.28324	0.309026
1464	ENSG00000099804	-0.748865	-0.749541	5.11591	0.263803
1465	ENSG00000099810	-0.0222613	-0.0222765	5.36342	0.978562
1466	ENSG00000099814	-0.492168	-0.493386	3.66487	0.508509
1467	ENSG00000099817	-0.468229	-0.468242	9.84463	0.536009
1468	ENSG00000099821	-0.39231	-0.394333	2.48146	0.609667
1469	ENSG00000099840	-0.873056	-0.881482	1.94872	0.245313
1470	ENSG00000099849	-0.374099	-0.374658	4.0718	0.626468
1471	ENSG00000099860	-0.0435483	-0.0435584	7.03445	0.957464
1472	ENSG00000099864	-0.59028	-0.590459	6.35923	0.414494
1473	ENSG00000099875	-0.333064	-0.333136	6.87446	0.668077
1474	ENSG00000099889	-0.302526	-0.303452	3.34398	0.69744
1475	ENSG00000099899	-0.245705	-0.246209	3.64463	0.754706
1476	ENSG00000099901	-0.332803	-0.3329	6.71749	0.668278
1477	ENSG00000099904	-0.113114	-0.11322	4.57659	0.888329
1478	ENSG00000099910	-0.145026	-0.145199	4.25563	0.855928
1479	ENSG00000099917	0.341553	0.34248	3.73498	0.657073
1480	ENSG00000099937	0.905474	1.01259	0.767853	0.435375
1481	ENSG00000099940	0.141224	0.141296	5.69675	0.858791
1482	ENSG00000099942	-0.211093	-0.211322	4.80722	0.789402
1483	ENSG00000099949	-0.174511	-0.174826	3.97988	0.825996
1484	ENSG00000099954	-0.263766	-0.318695	0.74898	0.844396
1485	ENSG00000099956	-0.354052	-0.354398	4.89616	0.646769
1486	ENSG00000099968	-0.0111067	-0.011111	6.2491	0.989703
1487	ENSG00000099991	-0.557974	-0.558366	5.42415	0.44257
1488	ENSG00000099992	-0.312703	-0.31339	3.9868	0.687913
1489	ENSG00000099995	0.0279867	0.0279941	6.83163	0.972029
1490	ENSG00000099998	0.494682	0.495311	4.42388	0.504436
1491	ENSG00000100003	-0.215865	-0.216178	3.99723	0.785622
1492	ENSG00000100014	0.0152035	0.0152145	5.07207	0.98404
1493	ENSG00000100027	-0.0959141	-0.0963079	2.50369	0.904925
1494	ENSG00000100028	-0.0692093	-0.0692303	6.59139	0.931801
1495	ENSG00000100029	-0.140459	-0.140601	4.9249	0.860807
1496	ENSG00000100030	-0.119839	-0.119874	6.58161	0.881072
1497	ENSG00000100034	-0.423712	-0.424441	4.09686	0.57695
1498	ENSG00000100036	0.175181	0.175401	4.71589	0.823696
1499	ENSG00000100056	-0.286898	-0.287933	3.12575	0.712965
1500	ENSG00000100058	0.270809	0.271316	4.16994	0.72786
1501	ENSG00000100060	-0.190565	-0.190622	6.32802	0.810801
1502	ENSG00000100065	-0.571176	-0.57195	4.3362	0.430223
1503	ENSG00000100075	-0.20472	-0.204905	5.08818	0.795761
1504	ENSG00000100083	-0.512262	-0.51263	5.32679	0.488234
1505	ENSG00000100084	-0.0272122	-0.0274198	2.75491	0.973001
1506	ENSG00000100092	0.0466706	0.0469284	2.13539	0.952432
1507	ENSG00000100097	-0.425185	-0.425239	8.1568	0.576869
1508	ENSG00000100099	-0.0332065	-0.0332369	5.107	0.96757
1509	ENSG00000100100	1.30147	1.30253	4.92094	0.00386636
1510	ENSG00000100105	-0.16682	-0.16696	4.98366	0.833728
1511	ENSG00000100106	-0.401682	-0.401834	6.32476	0.599673
1512	ENSG00000100109	0.540135	0.543487	2.7954	0.463738
1513	ENSG00000100116	-0.803263	-0.80672	2.74815	0.235182
1514	ENSG00000100124	-0.307306	-0.308134	3.68279	0.692674
1515	ENSG00000100138	-0.161875	-0.161891	8.26851	0.838874
1516	ENSG00000100139	0.208529	0.208666	5.62146	0.790283
1517	ENSG00000100150	0.0676856	0.0681936	2.27769	0.931402
1518	ENSG00000100154	0.121041	0.121202	4.70607	0.878227
1519	ENSG00000100162	-0.114825	-0.114906	5.19468	0.885933
1520	ENSG00000100196	-0.212321	-0.212943	3.13011	0.787967
1521	ENSG00000100201	-0.14291	-0.14292	8.53823	0.858721
1522	ENSG00000100207	0.398339	0.398507	6.23643	0.603628
1523	ENSG00000100209	0.569545	0.57041	5.16118	0.429572
1524	ENSG00000100211	-0.276807	-0.276991	5.34619	0.723828
1525	ENSG00000100216	-0.340523	-0.340597	7.09642	0.660708
1526	ENSG00000100219	0.262842	0.262951	6.93793	0.735979
1527	ENSG00000100220	-0.455664	-0.455825	6.30678	0.545562
1528	ENSG00000100221	-0.18011	-0.180196	6.1831	0.820447
1529	ENSG00000100225	0.136567	0.136603	7.07411	0.863548
1530	ENSG00000100226	0.305981	0.3063	5.15208	0.692961
1531	ENSG00000100227	-0.247719	-0.2478	6.30301	0.75278
1532	ENSG00000100234	0.501455	0.501548	7.38178	0.49769
1533	ENSG00000100239	0.226412	0.226706	4.45486	0.772344
1534	ENSG00000100241	-0.911886	-0.912425	5.68665	0.163893
1535	ENSG00000100242	-0.00354001	-0.00359018	2.30912	0.996273
1536	ENSG00000100243	0.0446707	0.0446749	8.54486	0.955711
1537	ENSG00000100246	0.0474744	0.0475525	4.20419	0.951624
1538	ENSG00000100258	-0.425488	-0.425672	5.962	0.576697
1539	ENSG00000100263	-0.16609	-0.166577	3.29385	0.834387
1540	ENSG00000100266	0.0711412	0.0711988	5.20037	0.928131
1541	ENSG00000100280	-0.227363	-0.227418	6.90988	0.773015
1542	ENSG00000100281	0.145793	0.145844	6.33031	0.855203
1543	ENSG00000100284	0.12217	0.122397	4.04065	0.876812
1544	ENSG00000100288	-0.466551	-0.467831	3.4899	0.534963
1545	ENSG00000100292	-0.601919	-0.602007	8.23356	0.409916
1546	ENSG00000100294	0.0526331	0.0528085	2.82136	0.946291
1547	ENSG00000100296	-0.0589742	-0.0590228	5.2413	0.941845
1548	ENSG00000100297	-0.326918	-0.327013	6.58901	0.67457
1549	ENSG00000100299	-0.42731	-0.428009	4.33395	0.574381
1550	ENSG00000100300	-0.577553	-0.577693	7.06926	0.42266
1551	ENSG00000100304	-0.0727862	-0.0728371	5.07313	0.928395
1552	ENSG00000100307	-0.0251504	-0.0251682	4.27235	0.976263
1553	ENSG00000100311	0.479073	0.479998	3.60835	0.521026
1554	ENSG00000100316	-0.0501511	-0.0501678	6.73646	0.951143
1555	ENSG00000100320	-0.260181	-0.260244	7.14318	0.740325
1556	ENSG00000100324	0.0725655	0.0726365	4.69769	0.926496
1557	ENSG00000100325	-0.0143121	-0.0143252	4.52441	0.986496
1558	ENSG00000100330	-0.436218	-0.438245	2.69838	0.565235
1559	ENSG00000100335	-0.126824	-0.126867	6.3443	0.873959
1560	ENSG00000100336	0.505725	0.606945	0.357878	0.668556
1561	ENSG00000100342	1.0517	1.05191	8.04372	0.0467353
1562	ENSG00000100345	-0.738461	-0.738494	9.77889	0.266205
1563	ENSG00000100347	-0.12354	-0.12365	4.99439	0.877065
1564	ENSG00000100348	-0.137667	-0.137719	6.36693	0.862979
1565	ENSG00000100350	-0.455385	-0.455725	5.17952	0.546815
1566	ENSG00000100351	0.545509	0.548752	1.61888	0.495759
1567	ENSG00000100353	-0.271571	-0.271591	8.79805	0.729138
1568	ENSG00000100354	-0.148286	-0.148317	7.01111	0.852746
1569	ENSG00000100359	-0.489038	-0.489332	5.44334	0.514825
1570	ENSG00000100360	0.150336	0.150607	3.9352	0.848554
1571	ENSG00000100364	-0.242117	-0.242225	5.85384	0.758392
1572	ENSG00000100365	1.61112	1.44269e+08	0.470759	0.203469
1573	ENSG00000100372	0.174658	0.174896	4.49859	0.824197
1574	ENSG00000100376	-0.634021	-0.635491	4.01587	0.371887
1575	ENSG00000100379	-0.216456	-0.216719	4.44001	0.784732
1576	ENSG00000100380	0.0153283	0.0153299	8.15074	0.984461
1577	ENSG00000100387	-0.227722	-0.227789	6.82799	0.772659
1578	ENSG00000100393	-0.0173623	-0.0173677	6.89575	0.983519
1579	ENSG00000100395	-0.341398	-0.341798	4.65549	0.659195
1580	ENSG00000100401	-0.29017	-0.290229	7.10102	0.711118
1581	ENSG00000100403	0.44061	0.440744	6.78098	0.558873
1582	ENSG00000100410	-0.107387	-0.107458	5.57275	0.893362
1583	ENSG00000100412	-0.806257	-0.812004	2.52154	0.24874
1584	ENSG00000100413	-0.188151	-0.189023	2.74825	0.811968
1585	ENSG00000100416	-0.496808	-0.497713	4.1176	0.504674
1586	ENSG00000100417	-0.545956	-0.54639	5.11321	0.454557
1587	ENSG00000100418	0.196407	0.196624	4.914	0.802425
1588	ENSG00000100422	-0.747045	-0.74873	3.51806	0.270637
1589	ENSG00000100425	0.0196153	0.0196374	4.33489	0.979665
1590	ENSG00000100426	0.0140003	0.0140169	4.63527	0.985336
1591	ENSG00000100429	-0.890356	-0.893352	3.03728	0.18248
1592	ENSG00000100439	0.758411	0.760218	3.8382	0.255579
1593	ENSG00000100441	0.133832	0.134069	4.25131	0.865398
1594	ENSG00000100442	0.113032	0.113078	6.24928	0.887525
1595	ENSG00000100461	0.399436	0.399641	6.05002	0.60071
1596	ENSG00000100478	-0.118695	-0.119232	3.13649	0.881365
1597	ENSG00000100479	-0.0109442	-0.0109721	3.88151	0.98991
1598	ENSG00000100483	-0.17819	-0.178845	3.37826	0.821782
1599	ENSG00000100485	0.0383121	0.0383372	5.54626	0.961538
1600	ENSG00000100503	0.26348	0.263548	6.86392	0.735297
1601	ENSG00000100504	-0.0749627	-0.0749881	6.22862	0.925998
1602	ENSG00000100519	-0.108003	-0.108081	5.58426	0.893017
1603	ENSG00000100522	-0.0567002	-0.0567482	5.1399	0.944172
1604	ENSG00000100523	-0.246403	-0.246901	3.79851	0.753958
1605	ENSG00000100526	-0.0231594	-0.0231714	5.85564	0.97769
1606	ENSG00000100528	0.0734851	0.073512	6.33426	0.92658
1607	ENSG00000100532	0.0958735	0.0961634	3.61888	0.903037
1608	ENSG00000100554	0.114716	0.114756	6.51833	0.885042
1609	ENSG00000100558	0.276605	0.277172	4.40375	0.72213
1610	ENSG00000100567	0.486081	0.48625	6.82629	0.513039
1611	ENSG00000100568	-0.352555	-0.353116	4.16669	0.64787
1612	ENSG00000100575	-0.153454	-0.153729	4.34337	0.846975
1613	ENSG00000100577	-0.692614	-0.693119	5.43131	0.331187
1614	ENSG00000100578	-0.321107	-0.321445	4.87057	0.679803
1615	ENSG00000100580	-0.135517	-0.135583	5.68912	0.865301
1616	ENSG00000100591	-0.24591	-0.245939	8.16657	0.754761
1617	ENSG00000100592	0.473829	0.473901	7.4371	0.53043
1618	ENSG00000100596	0.0693093	0.0693223	7.28636	0.929556
1619	ENSG00000100600	1.42028	1.42143	5.97162	0.00304794
1620	ENSG00000100601	-0.0282914	-0.0287333	2.09363	0.971254
1621	ENSG00000100603	0.119959	0.119983	7.41024	0.882297
1622	ENSG00000100605	-0.414021	-0.414228	5.67506	0.588571
1623	ENSG00000100612	0.27158	0.271742	5.82352	0.726717
1624	ENSG00000100614	0.106278	0.106334	5.87974	0.894266
1625	ENSG00000100625	0.44514	0.445904	4.28445	0.553732
1626	ENSG00000100629	-0.317447	-0.317767	5.05052	0.683164
1627	ENSG00000100632	-0.219962	-0.219971	9.60684	0.780814
1628	ENSG00000100644	0.507898	0.508016	7.66529	0.49115
1629	ENSG00000100647	1.51762	1.51814	6.63639	0.000201267
1630	ENSG00000100650	0.0311441	0.0311465	8.5533	0.968114
1631	ENSG00000100664	0.279157	0.279277	6.35049	0.719745
1632	ENSG00000100697	0.176124	0.176207	6.18026	0.823346
1633	ENSG00000100711	-0.395116	-0.395335	5.56424	0.606064
1634	ENSG00000100714	-0.0240883	-0.0241006	5.85167	0.976757
1635	ENSG00000100722	0.114874	0.114973	5.08997	0.884601
1636	ENSG00000100731	-0.0264402	-0.0264596	5.45843	0.974355
1637	ENSG00000100744	0.0736744	0.0738066	4.15882	0.925721
1638	ENSG00000100749	0.290354	0.290476	6.1253	0.708605
1639	ENSG00000100764	0.0282732	0.0282761	8.14271	0.970176
1640	ENSG00000100767	-0.205912	-0.206214	4.1012	0.794886
1641	ENSG00000100784	0.160278	0.160476	4.86011	0.838821
1642	ENSG00000100796	0.160913	0.160964	6.74573	0.838314
1643	ENSG00000100802	-0.0443688	-0.0446773	2.00433	0.955526
1644	ENSG00000100804	-0.195195	-0.19524	7.03122	0.805198
1645	ENSG00000100811	-0.0220749	-0.0220802	7.05377	0.978844
1646	ENSG00000100813	-0.202666	-0.202701	7.62397	0.79774
1647	ENSG00000100814	0.299261	0.29979	4.35806	0.699426
1648	ENSG00000100815	0.254748	0.254797	7.36331	0.743973
1649	ENSG00000100823	0.185866	0.185934	6.49377	0.812785
1650	ENSG00000100836	-0.315653	-0.315853	5.48188	0.685828
1651	ENSG00000100852	0.138521	0.138588	6.10432	0.860667
1652	ENSG00000100865	0.119158	0.119416	3.72268	0.879942
1653	ENSG00000100867	-2.03934	-2.05325	2.45492	0.000458301
1654	ENSG00000100883	0.308298	0.308395	6.90853	0.690785
1655	ENSG00000100888	-0.0204878	-0.0204913	7.66443	0.980455
1656	ENSG00000100889	0.0964776	0.0968223	3.40999	0.902643
1657	ENSG00000100890	-0.213723	-0.214897	2.88902	0.785686
1658	ENSG00000100897	-0.0471734	-0.0471954	5.83628	0.953739
1659	ENSG00000100902	-0.205346	-0.206433	3.35949	0.794911
1660	ENSG00000100906	1.57434	1.57443	10.0481	5.88e-06
1661	ENSG00000100908	-0.348264	-0.349611	3.13804	0.651514
1662	ENSG00000100911	0.940778	0.941042	7.05788	0.0969476
1663	ENSG00000100916	0.265079	0.265661	3.73332	0.733505
1664	ENSG00000100918	-0.480208	-0.485882	1.95683	0.529818
1665	ENSG00000100926	0.418317	0.418739	4.81795	0.580688
1666	ENSG00000100934	-0.0861181	-0.0861699	5.55545	0.914686
1667	ENSG00000100938	0.150987	0.151097	5.23315	0.848393
1668	ENSG00000100941	-0.00706017	-0.00706083	8.48609	0.99391
1669	ENSG00000100949	0.00451368	0.00451275	3.00145	0.994919
1670	ENSG00000100968	1.13842	1.17059	1.1857	0.135432
1671	ENSG00000100983	-0.475953	-0.476138	6.30825	0.527104
1672	ENSG00000100991	-0.146886	-0.147172	3.9469	0.853612
1673	ENSG00000100994	-0.505921	-0.506121	6.03595	0.495089
1674	ENSG00000100997	-0.306571	-0.306866	5.0881	0.694034
1675	ENSG00000101000	0.803109	0.803864	4.97373	0.238315
1676	ENSG00000101003	-0.18968	-0.189805	5.5704	0.810778
1677	ENSG00000101017	1.17724	1.18302	3.64537	0.036087
1678	ENSG00000101019	0.0881225	0.0882475	4.47184	0.911536
1679	ENSG00000101040	0.488787	0.48893	6.84283	0.51184
1680	ENSG00000101052	-0.245177	-0.245785	3.72469	0.755071
1681	ENSG00000101057	-1.53868	-1.53893	7.48832	0.00425294
1682	ENSG00000101079	-0.68474	-0.685044	5.66266	0.319308
1683	ENSG00000101104	-0.0500916	-0.0502222	3.42831	0.951254
1684	ENSG00000101109	-0.352359	-0.352428	7.27448	0.6492
1685	ENSG00000101126	-0.101196	-0.101253	5.95052	0.8996
1686	ENSG00000101132	0.046626	0.0466492	5.97021	0.953169
1687	ENSG00000101138	0.01705	0.0170912	3.90755	0.982219
1688	ENSG00000101146	-0.00995565	-0.00995862	6.39767	0.990921
1689	ENSG00000101150	-0.216401	-0.216439	7.48969	0.784424
1690	ENSG00000101152	-0.0929497	-0.0929698	6.75286	0.908572
1691	ENSG00000101158	0.29009	0.290265	5.6411	0.708865
1692	ENSG00000101160	-0.795158	-0.795414	6.62103	0.253322
1693	ENSG00000101161	-0.444799	-0.444853	7.86423	0.556848
1694	ENSG00000101166	-0.109533	-0.109651	4.92143	0.891049
1695	ENSG00000101181	0.235307	0.235555	4.86593	0.763505
1696	ENSG00000101182	-0.0317775	-0.0317788	9.51561	0.969261
1697	ENSG00000101187	0.175078	0.175177	5.89165	0.823775
1698	ENSG00000101189	0.165696	0.165802	5.57264	0.834664
1699	ENSG00000101190	-0.407889	-0.408775	3.67362	0.592397
1700	ENSG00000101191	-0.150894	-0.151002	5.41498	0.849633
1701	ENSG00000101193	0.0336497	0.0336646	6.0345	0.965352
1702	ENSG00000101194	0.0293839	0.0294667	3.4248	0.969475
1703	ENSG00000101199	-0.634584	-0.634996	5.32555	0.376598
1704	ENSG00000101210	-0.482308	-0.486152	1.80999	0.543879
1705	ENSG00000101216	-0.184122	-0.184298	4.78158	0.816461
1706	ENSG00000101220	-0.36832	-0.369272	3.35396	0.631901
1707	ENSG00000101224	-0.405432	-0.40546	9.09053	0.596236
1708	ENSG00000101236	0.663755	0.664699	5.07317	0.337521
1709	ENSG00000101246	-0.476427	-0.4769	4.91999	0.524455
1710	ENSG00000101247	-0.0373028	-0.0374231	2.94012	0.963374
1711	ENSG00000101255	-0.476285	-0.477452	4.5254	0.523602
1712	ENSG00000101266	-0.400458	-0.400592	6.56359	0.601634
1713	ENSG00000101290	-0.1161	-0.116215	4.97257	0.884997
1714	ENSG00000101294	-0.514727	-0.514828	7.12676	0.486998
1715	ENSG00000101298	-0.559005	-0.560677	3.27866	0.445748
1716	ENSG00000101307	2.02498	2.05093	2.70703	0.000723749
1717	ENSG00000101310	0.196071	0.196208	5.74567	0.802757
1718	ENSG00000101311	-0.344129	-0.348561	1.78748	0.65983
1719	ENSG00000101335	-1.18707	-1.1876	5.74127	0.0649743
1720	ENSG00000101337	0.0186297	0.0186498	4.94271	0.980839
1721	ENSG00000101342	0.421714	0.422686	4.13222	0.577682
1722	ENSG00000101343	0.0980038	0.098068	5.5514	0.901507
1723	ENSG00000101346	-0.190372	-0.190572	4.73614	0.810161
1724	ENSG00000101347	0.669107	0.669157	9.11083	0.331083
1725	ENSG00000101350	-0.086749	-0.0867847	6.19166	0.91434
1726	ENSG00000101353	-0.484947	-0.516522	0.910985	0.60516
1727	ENSG00000101361	0.0567402	0.0567458	8.27091	0.943681
1728	ENSG00000101363	-0.40828	-0.408868	4.38039	0.592261
1729	ENSG00000101365	0.014615	0.0146228	5.5034	0.984447
1730	ENSG00000101367	-0.0935995	-0.0936616	5.55081	0.908111
1731	ENSG00000101384	0.52878	0.529157	6.08251	0.470057
1732	ENSG00000101391	-0.151835	-0.151993	4.75204	0.848735
1733	ENSG00000101400	-1.40707	-1.40901	4.32093	0.00588954
1734	ENSG00000101407	0.119056	0.119306	3.973	0.879848
1735	ENSG00000101412	-0.0800111	-0.0800242	7.08373	0.922307
1736	ENSG00000101413	-0.0268589	-0.0268817	5.2785	0.973916
1737	ENSG00000101417	-0.247911	-0.24823	4.12851	0.752715
1738	ENSG00000101421	0.22708	0.227103	8.72292	0.771575
1739	ENSG00000101439	0.491108	0.491162	8.38191	0.508349
1740	ENSG00000101442	-0.111963	-0.112369	2.87316	0.888437
1741	ENSG00000101444	-0.214409	-0.214634	4.69782	0.786131
1742	ENSG00000101447	-0.777308	-0.778328	4.48134	0.24475
1743	ENSG00000101452	-0.25843	-0.26003	2.48394	0.741329
1744	ENSG00000101457	0.0479572	0.047989	5.58968	0.95231
1745	ENSG00000101460	-0.718065	-0.719708	3.83091	0.306495
1746	ENSG00000101464	-0.911783	-0.914108	3.62446	0.153299
1747	ENSG00000101474	0.322385	0.322489	6.58673	0.676807
1748	ENSG00000101544	-0.0551301	-0.0551732	5.09968	0.945678
1749	ENSG00000101546	-0.795316	-0.797762	3.26485	0.241847
1750	ENSG00000101557	-0.438662	-0.438752	7.27721	0.569349
1751	ENSG00000101558	0.186741	0.186775	7.44024	0.812235
1752	ENSG00000101574	0.123118	0.123317	4.26041	0.876034
1753	ENSG00000101577	-0.0870598	-0.0871066	5.90128	0.914433
1754	ENSG00000101596	0.0633547	0.0633657	8.01694	0.936441
1755	ENSG00000101605	0.513437	0.518952	1.71847	0.532286
1756	ENSG00000101608	0.0599589	0.0599641	8.65156	0.940179
1757	ENSG00000101624	0.329632	0.330411	3.68165	0.669066
1758	ENSG00000101639	-0.277493	-0.277682	5.3978	0.723128
1759	ENSG00000101654	0.0941435	0.0941777	6.71879	0.907136
1760	ENSG00000101665	0.273368	0.274824	2.4876	0.727999
1761	ENSG00000101670	3.53151	3.5569	3.90994	1.08e-11
1762	ENSG00000101745	0.334185	0.334226	8.26932	0.6645
1763	ENSG00000101751	0.488203	0.490703	2.9416	0.51238
1764	ENSG00000101752	-0.147496	-0.14757	5.89026	0.853056
1765	ENSG00000101773	-0.0485777	-0.0485897	7.07023	0.952711
1766	ENSG00000101782	-0.162807	-0.162865	6.69793	0.837867
1767	ENSG00000101811	0.183682	0.183988	4.27124	0.815158
1768	ENSG00000101843	0.21571	0.215967	4.69399	0.782684
1769	ENSG00000101844	0.160044	0.160216	4.91522	0.839091
1770	ENSG00000101846	0.349126	0.34967	4.25591	0.649693
1771	ENSG00000101849	-0.394331	-0.394627	5.36642	0.606842
1772	ENSG00000101850	0.683287	0.687692	2.35321	0.373995
1773	ENSG00000101856	0.0715457	0.0716236	4.78339	0.927228
1774	ENSG00000101868	0.00505147	0.00505295	6.63739	0.993869
1775	ENSG00000101871	0.198906	0.199018	5.69026	0.799776
1776	ENSG00000101882	0.275448	0.275616	5.64971	0.723452
1777	ENSG00000101888	0.127391	0.127666	4.6305	0.872056
1778	ENSG00000101901	0.088832	0.0890955	3.41511	0.910214
1779	ENSG00000101911	0.13724	0.137334	5.09485	0.861643
1780	ENSG00000101928	-0.0469191	-0.04695	5.39168	0.953923
1781	ENSG00000101935	0.038345	0.0384067	4.28253	0.961081
1782	ENSG00000101940	-0.622153	-0.622669	5.13462	0.381471
1783	ENSG00000101945	-0.449567	-0.452006	2.45681	0.552727
1784	ENSG00000101955	0.749835	0.752751	2.8773	0.283283
1785	ENSG00000101966	-0.0843043	-0.0843389	6.44192	0.917921
1786	ENSG00000101972	0.182215	0.182247	7.63076	0.816955
1787	ENSG00000101974	0.26413	0.264238	6.23518	0.7347
1788	ENSG00000102007	-0.296808	-0.296842	8.12253	0.704655
1789	ENSG00000102010	1.73135	1.75139	1.70978	0.0154861
1790	ENSG00000102024	0.306372	0.306426	7.53874	0.69268
1791	ENSG00000102030	-0.0106007	-0.0106121	3.51549	0.990296
1792	ENSG00000102032	-0.355677	-0.357109	3.0071	0.649304
1793	ENSG00000102034	-0.050787	-0.0508143	5.79852	0.950087
1794	ENSG00000102038	-0.0169372	-0.0169484	5.78683	0.983877
1795	ENSG00000102054	-0.0978346	-0.0978456	8.22721	0.90474
1796	ENSG00000102078	-0.129144	-0.129316	4.41438	0.871465
1797	ENSG00000102081	0.270751	0.270804	7.56669	0.728045
1798	ENSG00000102096	-0.751085	-0.752154	4.34085	0.2897
1799	ENSG00000102100	0.249798	0.250077	4.85962	0.748838
1800	ENSG00000102103	0.0723504	0.0724773	4.27167	0.926855
1801	ENSG00000102119	-0.699572	-0.699869	6.145	0.306769
1802	ENSG00000102125	-0.107625	-0.107719	5.02453	0.893431
1803	ENSG00000102144	-0.0121491	-0.0121514	7.31612	0.988779
1804	ENSG00000102158	0.135661	0.135717	6.31712	0.864005
1805	ENSG00000102172	-0.273717	-0.273761	7.65174	0.726913
1806	ENSG00000102178	-0.195772	-0.196045	4.02235	0.804857
1807	ENSG00000102181	-0.563168	-0.563558	5.02142	0.4408
1808	ENSG00000102189	0.0303315	0.0303383	7.36263	0.969163
1809	ENSG00000102218	0.200727	0.201382	3.73071	0.798183
1810	ENSG00000102221	-0.464171	-0.466767	2.99228	0.53765
1811	ENSG00000102225	-0.169586	-0.169626	6.84873	0.833657
1812	ENSG00000102226	-0.318952	-0.319342	4.95247	0.681599
1813	ENSG00000102241	-0.0265758	-0.0265866	6.35994	0.974304
1814	ENSG00000102265	0.0727356	0.0727498	7.57342	0.92713
1815	ENSG00000102287	-0.290346	-0.290761	4.92721	0.713289
1816	ENSG00000102302	-0.170935	-0.172296	1.8749	0.828752
1817	ENSG00000102309	0.019462	0.0194768	5.20426	0.979785
1818	ENSG00000102312	-0.388791	-0.391379	2.21685	0.617607
1819	ENSG00000102316	-0.187008	-0.187115	5.94878	0.813424
1820	ENSG00000102317	-0.372259	-0.372329	7.48283	0.631444
1821	ENSG00000102359	0.11648	0.116744	3.5045	0.881955
1822	ENSG00000102362	-0.0397058	-0.039717	6.68607	0.961285
1823	ENSG00000102384	-0.64566	-0.645994	5.83316	0.360184
1824	ENSG00000102390	-0.163236	-0.163278	7.01764	0.837632
1825	ENSG00000102393	0.25558	0.256032	4.34041	0.743086
1826	ENSG00000102401	-0.221394	-0.221507	5.66833	0.779089
1827	ENSG00000102466	-0.113321	-0.114065	1.96486	0.886689
1828	ENSG00000102471	0.0368713	0.0369353	4.19987	0.96214
1829	ENSG00000102524	3.21121	3.21515	7.5953	3.62e-10
1830	ENSG00000102531	0.954061	0.954677	6.14686	0.118674
1831	ENSG00000102543	0.17622	0.176517	4.2427	0.822604
1832	ENSG00000102547	0.118446	0.118956	3.2783	0.880566
1833	ENSG00000102554	-0.585838	-0.591923	2.14092	0.435772
1834	ENSG00000102572	0.137383	0.137745	3.7761	0.86147
1835	ENSG00000102580	0.420578	0.420793	6.07427	0.580574
1836	ENSG00000102595	0.217941	0.218109	5.34726	0.780879
1837	ENSG00000102606	0.146768	0.146913	4.88091	0.852238
1838	ENSG00000102699	0.177557	0.177658	6.09112	0.821011
1839	ENSG00000102710	-0.00226426	-0.00227058	4.74079	0.998547
1840	ENSG00000102738	-0.0313648	-0.0313882	5.696	0.969482
1841	ENSG00000102753	0.253193	0.253251	6.95628	0.74539
1842	ENSG00000102755	1.51013	1.51198	5.08134	0.00189006
1843	ENSG00000102760	1.40977	1.4199	1.72668	0.0341893
1844	ENSG00000102763	0.217951	0.218857	2.76508	0.780986
1845	ENSG00000102780	-0.178084	-0.178176	5.85975	0.822387
1846	ENSG00000102781	-0.26455	-0.264755	5.12622	0.736048
1847	ENSG00000102786	0.0652936	0.0653465	5.82555	0.934431
1848	ENSG00000102796	0.0444048	0.0448801	2.46132	0.955118
1849	ENSG00000102802	1.1408	1.14271	4.59064	0.056916
1850	ENSG00000102804	0.248119	0.248251	6.59569	0.750695
1851	ENSG00000102805	0.589203	0.591924	2.91264	0.419748
1852	ENSG00000102858	-0.0273304	-0.0273783	4.40822	0.973406
1853	ENSG00000102870	-0.040696	-0.040736	4.64152	0.960119
1854	ENSG00000102871	0.420851	0.421408	5.11286	0.57934
1855	ENSG00000102882	-0.91711	-0.917499	6.20762	0.139601
1856	ENSG00000102890	-0.486713	-0.490439	2.05078	0.526003
1857	ENSG00000102893	-0.597603	-0.598332	4.48287	0.404331
1858	ENSG00000102897	0.559695	0.560598	5.00743	0.439402
1859	ENSG00000102898	-0.0165077	-0.0165102	7.54481	0.984435
1860	ENSG00000102900	-0.212656	-0.212679	8.20967	0.788407
1861	ENSG00000102901	-0.43451	-0.434943	4.73025	0.56646
1862	ENSG00000102908	0.0696066	0.0696825	5.51399	0.929288
1863	ENSG00000102910	-0.490199	-0.490387	6.07397	0.51074
1864	ENSG00000102921	0.335809	0.335939	6.54153	0.663696
1865	ENSG00000102934	-0.262506	-0.262637	5.72545	0.73808
1866	ENSG00000102967	-0.0924762	-0.0927984	3.05799	0.908092
1867	ENSG00000102974	-0.290437	-0.290493	7.34548	0.710315
1868	ENSG00000102977	0.0563385	0.0567942	2.03024	0.943312
1869	ENSG00000102978	-0.235678	-0.236271	3.70658	0.764489
1870	ENSG00000102981	-0.193695	-0.193972	3.93884	0.807188
1871	ENSG00000102996	0.605582	0.607265	3.1839	0.397438
1872	ENSG00000103005	0.334612	0.334836	5.55131	0.664829
1873	ENSG00000103018	-0.180009	-0.180168	5.37689	0.820422
1874	ENSG00000103024	-0.00265234	-0.00266394	3.08748	0.998358
1875	ENSG00000103034	1.47574	1.47588	7.9104	0.00199324
1876	ENSG00000103035	0.289646	0.28971	7.13111	0.709141
1877	ENSG00000103037	0.371271	0.372375	3.16733	0.627212
1878	ENSG00000103042	0.298099	0.298408	4.80961	0.700776
1879	ENSG00000103043	0.044592	0.0448274	1.92708	0.955562
1880	ENSG00000103047	0.127361	0.127588	4.01078	0.871264
1881	ENSG00000103051	-0.355816	-0.356225	4.60389	0.644882
1882	ENSG00000103056	-0.975357	-0.986095	1.56522	0.167338
1883	ENSG00000103064	-0.024377	-0.0244609	3.31245	0.976396
1884	ENSG00000103066	-0.320095	-0.320592	4.32204	0.680318
1885	ENSG00000103091	-0.0757269	-0.0758686	3.99979	0.924925
1886	ENSG00000103111	-0.0182388	-0.0182437	6.56952	0.982664
1887	ENSG00000103121	-0.0718418	-0.0718821	5.79157	0.928997
1888	ENSG00000103126	0.0915447	0.0917335	3.85355	0.907455
1889	ENSG00000103145	-0.465215	-0.468028	2.31842	0.538353
1890	ENSG00000103148	0.317893	0.319074	2.89555	0.680459
1891	ENSG00000103150	0.469862	0.470721	3.78989	0.530261
1892	ENSG00000103160	-0.437804	-0.438282	4.6615	0.563031
1893	ENSG00000103168	0.169377	0.170406	2.26933	0.829297
1894	ENSG00000103174	-0.207727	-0.207893	5.07179	0.792793
1895	ENSG00000103187	-0.516119	-0.516342	6.2836	0.485159
1896	ENSG00000103194	0.021719	0.0217255	6.9841	0.978188
1897	ENSG00000103197	-0.172546	-0.172775	4.38772	0.828018
1898	ENSG00000103199	-0.273156	-0.273608	4.00317	0.72749
1899	ENSG00000103202	-0.385385	-0.385566	5.71961	0.616303
1900	ENSG00000103222	-0.136494	-0.136829	3.65169	0.86393
1901	ENSG00000103241	0.545684	0.547084	4.43037	0.454898
1902	ENSG00000103245	-0.185235	-0.185698	3.52578	0.815131
1903	ENSG00000103248	-0.282041	-0.282912	3.39858	0.717909
1904	ENSG00000103249	0.103586	0.103649	5.23769	0.894913
1905	ENSG00000103254	-0.488688	-0.491806	2.37473	0.520624
1906	ENSG00000103257	-1.05839	-1.05897	6.2198	0.087638
1907	ENSG00000103260	-0.848858	-0.851591	3.04188	0.224815
1908	ENSG00000103264	0.131686	0.131834	4.51333	0.867306
1909	ENSG00000103274	-0.357982	-0.358494	4.55937	0.657401
1910	ENSG00000103275	-0.0238315	-0.0238377	6.92651	0.97707
1911	ENSG00000103313	2.93639	3.83095	1.83374	0.012768
1912	ENSG00000103319	-0.133926	-0.134187	3.48941	0.86677
1913	ENSG00000103326	-0.558365	-0.559134	4.44627	0.443821
1914	ENSG00000103335	-0.222421	-0.222772	4.47964	0.777979
1915	ENSG00000103342	-0.216418	-0.216442	8.07298	0.784004
1916	ENSG00000103351	0.0312684	0.0313261	4.06697	0.967929
1917	ENSG00000103353	0.0607313	0.0607855	5.30888	0.938337
1918	ENSG00000103356	0.0279569	0.0281873	2.65469	0.971212
1919	ENSG00000103363	-0.42672	-0.426965	5.80794	0.575819
1920	ENSG00000103365	-0.122028	-0.122065	6.3199	0.878999
1921	ENSG00000103381	-0.00194693	-0.00194919	5.23798	0.998929
1922	ENSG00000103404	-0.104144	-0.104319	4.1876	0.896462
1923	ENSG00000103415	-0.307183	-0.307545	4.80186	0.693347
1924	ENSG00000103423	0.345673	0.346033	4.84441	0.653823
1925	ENSG00000103429	-0.0790083	-0.0790412	6.33615	0.922436
1926	ENSG00000103479	0.159265	0.159653	3.61339	0.839242
1927	ENSG00000103490	0.100585	0.100692	4.50732	0.89816
1928	ENSG00000103494	-0.148909	-0.149216	3.97104	0.851596
1929	ENSG00000103496	-0.029546	-0.0295543	6.9519	0.971889
1930	ENSG00000103502	0.320771	0.321028	5.09651	0.678346
1931	ENSG00000103507	-0.0941328	-0.094245	4.57773	0.906554
1932	ENSG00000103510	0.157594	0.15824	2.98228	0.841094
1933	ENSG00000103512	-0.202135	-0.202365	5.15263	0.798245
1934	ENSG00000103540	-0.260309	-0.260415	6.16474	0.740231
1935	ENSG00000103544	0.0745612	0.0746333	5.18347	0.925855
1936	ENSG00000103549	-0.224891	-0.225881	3.02486	0.775102
1937	ENSG00000103550	-0.225954	-0.226056	6.32064	0.774446
1938	ENSG00000103591	-0.0446645	-0.0446831	5.9086	0.956262
1939	ENSG00000103642	0.312041	0.312125	7.40314	0.687067
1940	ENSG00000103653	-0.220685	-0.22217	2.15845	0.780104
1941	ENSG00000103657	-0.265508	-0.265719	5.40609	0.735023
1942	ENSG00000103671	-0.0784144	-0.0784951	4.99238	0.922241
1943	ENSG00000103707	0.012328	0.0123375	3.24395	0.986448
1944	ENSG00000103769	-0.122408	-0.122446	6.68417	0.87937
1945	ENSG00000103811	0.803558	0.805524	3.51156	0.222782
1946	ENSG00000103852	-0.164157	-0.164446	4.47265	0.836233
1947	ENSG00000103855	-0.282203	-0.282577	4.64636	0.718261
1948	ENSG00000103876	-0.482974	-0.483873	3.75064	0.519541
1949	ENSG00000103888	0.983321	0.990649	2.22431	0.195999
1950	ENSG00000103932	-0.260159	-0.260519	4.35249	0.740349
1951	ENSG00000103942	-1.05968	-1.09032	2.43313	0.175923
1952	ENSG00000103966	0.286124	0.286305	5.98431	0.712833
1953	ENSG00000103978	0.262293	0.262411	6.28089	0.736418
1954	ENSG00000103994	-0.385348	-0.385392	8.11672	0.617349
1955	ENSG00000103995	-0.290972	-0.291079	6.38566	0.709739
1956	ENSG00000104047	0.0948386	0.0951646	3.14511	0.903928
1957	ENSG00000104064	0.466025	0.466502	5.01184	0.533406
1958	ENSG00000104067	-0.173958	-0.173986	7.73228	0.826539
1959	ENSG00000104081	0.553425	0.555568	3.64858	0.447419
1960	ENSG00000104093	0.480221	0.480944	4.56955	0.518793
1961	ENSG00000104129	-0.337355	-0.338321	3.37061	0.662695
1962	ENSG00000104131	0.010639	0.01064	8.2863	0.988432
1963	ENSG00000104133	0.0349426	0.0349906	4.92453	0.964343
1964	ENSG00000104142	0.0235766	0.0235948	4.84776	0.974522
1965	ENSG00000104154	-0.163728	-0.164758	3.001	0.835561
1966	ENSG00000104164	-0.108622	-0.108666	6.03511	0.893
1967	ENSG00000104177	-0.22425	-0.224417	5.66428	0.776174
1968	ENSG00000104205	0.0885986	0.0887138	4.1786	0.910162
1969	ENSG00000104213	1.20051	1.20265	5.03846	0.0149474
1970	ENSG00000104218	0.0911567	0.0912111	5.87325	0.908813
1971	ENSG00000104219	0.194912	0.195127	4.79263	0.803903
1972	ENSG00000104228	-0.0737093	-0.0739187	3.18949	0.926976
1973	ENSG00000104231	0.211928	0.212631	3.07477	0.78684
1974	ENSG00000104267	1.3944	1.39559	5.56958	0.00218635
1975	ENSG00000104299	0.075149	0.0754987	2.5723	0.923879
1976	ENSG00000104312	0.90337	0.905256	5.92881	0.133594
1977	ENSG00000104320	0.371125	0.371382	6.55613	0.628149
1978	ENSG00000104325	0.418781	0.419075	5.80009	0.582377
1979	ENSG00000104331	0.0842388	0.0842853	5.81161	0.917205
1980	ENSG00000104341	-0.53104	-0.532588	3.57509	0.470365
1981	ENSG00000104343	0.162825	0.163161	3.9819	0.836098
1982	ENSG00000104356	0.338724	0.339039	4.81937	0.660075
1983	ENSG00000104365	0.133273	0.133366	5.36172	0.866315
1984	ENSG00000104368	0.503859	0.504224	5.89967	0.495161
1985	ENSG00000104375	-0.136438	-0.136615	4.89368	0.864033
1986	ENSG00000104388	-0.0842529	-0.0842674	7.57648	0.91734
1987	ENSG00000104408	0.443734	0.443861	6.76387	0.555953
1988	ENSG00000104412	0.174496	0.174573	6.13587	0.824927
1989	ENSG00000104419	0.0597626	0.0597676	8.402	0.938844
1990	ENSG00000104427	-0.678383	-0.679829	3.81959	0.334383
1991	ENSG00000104432	1.73952	1.84656	1.98168	0.0375894
1992	ENSG00000104442	-0.316891	-0.316954	6.88325	0.684106
1993	ENSG00000104450	0.386285	0.38681	4.86217	0.613457
1994	ENSG00000104472	0.318821	0.319043	5.57099	0.680055
1995	ENSG00000104490	-0.496187	-0.500376	1.78838	0.511161
1996	ENSG00000104497	0.810189	0.8143	2.84818	0.240175
1997	ENSG00000104517	-0.172399	-0.172459	6.58887	0.828056
1998	ENSG00000104518	0.0467514	0.0468052	4.40221	0.952321
[truncated: 9,400 more rows]

## Sheet: Dataset 1.3
Supplementary dataset 1.3. Differentially expressed genes (DEGs) identified after incubation of hBMECs with S. pneumoniae
No.	Gene_name	ENSEMBLGENE	Entry (UNIPROT)	Entry name	Protein names	logFC	unshrunk.logFC	logCPM	PValue
1	CLEC4E	ENSG00000166523	Q9ULY5	CLC4E_HUMAN	C-type lectin domain family 4 member E	6.25448	6.66077	3.93691	0.00196845
2	HSD11B1	ENSG00000117594	P28845	DHI1_HUMAN	Corticosteroid 11-beta-dehydrogenase isozyme 1	4.94418	5.12917	2.38392	0.00119196
3	LTB	ENSG00000227507	Q06643	TNFC_HUMAN	Lymphotoxin-beta	4.7348	4.75325	7.98377	0.00399188
4	SAA2	ENSG00000134339	P0DJI9	SAA2_HUMAN	Serum amyloid A-2 protein	4.55153	4.55787	7.19955	0.00359978
5	CXCL6	ENSG00000124875	P80162	CXCL6_HUMAN	C-X-C motif chemokine 6	4.3165	4.38617	4.95082	0.00247541
6	TNFAIP6	ENSG00000123610	P98066	TSG6_HUMAN	Tumor necrosis factor-inducible gene 6 protein	4.28889	4.59279	5.45668	0.00272834
7	SELE	ENSG00000007908	P16581	LYAM2_HUMAN	E-selectin	4.17517	4.72838	4.20865	0.00210433
8	CCL20	ENSG00000115009	P78556	CCL20_HUMAN	C-C motif chemokine 20	4.03103	4.33201	4.39098	0.00219549
9	CXCL8	ENSG00000169429	P10145	IL8_HUMAN	Interleukin-8	3.98471	4.00084	8.04589	0.00402295
10	CCL2	ENSG00000108691	P13500	CCL2_HUMAN	C-C motif chemokine 2	3.94822	3.95618	8.22678	0.00411339
11	CXCL1	ENSG00000163739	P09341	GROA_HUMAN	Growth-regulated alpha protein	3.9062	3.90941	9.07502	0.00453751
12	CXCL5	ENSG00000163735	P42830	CXCL5_HUMAN	C-X-C motif chemokine 5	3.88911	3.91841	5.26508	0.00263254
13	G0S2	ENSG00000123689	P27469	G0S2_HUMAN	G0/G1 switch protein 2	3.79718	3.81473	5.53872	0.00276936
14	LRG1	ENSG00000171236	P02750	A2GL_HUMAN	Leucine-rich alpha-2-glycoprotein	3.7248	3.7485	3.79854	0.00189927
15	CSF3	ENSG00000108342	P09919	CSF3_HUMAN	Granulocyte colony-stimulating factor	3.44759	3.56075	3.21853	0.00160927
16	MRGPRX3	ENSG00000179826	Q96LB0	MRGX3_HUMAN	Mas-related G-protein coupled receptor member X3	3.40364	4.32589	2.72355	0.00136178
17	CX3CL1	ENSG00000006210	P78423	X3CL1_HUMAN	Fractalkine	3.37955	3.61698	3.79304	0.00189652
18	CXCL2	ENSG00000081041	P19875	CXCL2_HUMAN	C-X-C motif chemokine 2	3.35829	3.368	6.5989	0.00329945
19	SAA1	ENSG00000173432	P0DJI8	SAA1_HUMAN	Serum amyloid A-1 protein	3.26395	3.26525	8.34779	0.00417389
20	RARRES1	ENSG00000118849	P49788	TIG1_HUMAN	Retinoic acid receptor responder protein 1	3.19691	3.28498	2.18056	0.00109028
21	CXCL3	ENSG00000163734	P19876	CXCL3_HUMAN	C-X-C motif chemokine 3	3.11472	3.17965	4.81988	0.00240994
22	SOD2	ENSG00000112096	P04179	SODM_HUMAN	Superoxide dismutase [Mn], mitochondrial	3.11285	3.11319	10.0439	0.00502196
23	IL1RL1	ENSG00000115602	Q01638	ILRL1_HUMAN	Interleukin-1 receptor-like 1	3.06339	3.06522	6.09465	0.00304733
24	TLR2	ENSG00000137462	O60603	TLR2_HUMAN	Toll-like receptor 2	3.03896	3.05212	5.75575	0.00287788
25	SERPINE2	ENSG00000135919	P07093	GDN_HUMAN	Glia-derived nexin	3.00614	3.00683	9.84627	0.00492313
26	STC1	ENSG00000159167	P52823	STC1_HUMAN	Stanniocalcin-1	2.95313	3.002	2.70733	0.00135367
27	IL24	ENSG00000162892	Q13007	IL24_HUMAN	Interleukin-24	2.92921	2.96323	3.69487	0.00184744
28	VCAM1	ENSG00000162692	P19320	VCAM1_HUMAN	Vascular cell adhesion protein 1	2.90143	2.93051	6.33426	0.00316713
29	LINC02015	ENSG00000231574				2.86808	2.96735	3.08961	0.00154481
30	FLJ31104	ENSG00000227908				2.8477	3.07441	2.00242	0.00100121
31	AC083967.1	ENSG00000254337				2.79202	2.83806	2.47374	0.00123687
32	LINC01537	ENSG00000227467				2.74073	2.79485	2.00653	0.00100327
33	AMTN	ENSG00000187689	Q6UX39	AMTN_HUMAN	Amelotin	2.67714	2.71559	2.38182	0.00119091
34	LST1	ENSG00000204482	O00453	LST1_HUMAN	Leukocyte-specific transcript 1 protein	2.67495	3.1774	3.84029	0.00192014
35	LIPG	ENSG00000101670	Q9Y5X9	LIPE_HUMAN	Endothelial lipase	2.63542	2.65878	3.90994	0.00195497
36	IL1A	ENSG00000115008	P01583	IL1A_HUMAN	Interleukin-1 alpha	2.60034	2.74222	3.72534	0.00186267
37	IL18R1	ENSG00000115604	Q13478	IL18R_HUMAN	Interleukin-18 receptor 1	2.58555	2.59871	3.18815	0.00159408
38	TNFAIP2	ENSG00000185215	Q03169	TNAP2_HUMAN	Tumor necrosis factor alpha-induced protein 2	2.5573	2.56705	5.9666	0.0029833
39	CCDC71L	ENSG00000253276	Q8N9Z2	CC71L_HUMAN	Coiled-coil domain-containing protein 71L	2.54684	2.54919	5.68274	0.00284137
40	SIRPB1	ENSG00000101307	O00241	SIRB1_HUMAN	Signal-regulatory protein beta-1	2.47281	2.50088	2.70703	0.00135351
41	IL6	ENSG00000136244	P05231	IL6_HUMAN	Interleukin-6	2.46732	2.49206	4.83398	0.00241699
42	SOCS3	ENSG00000184557	O14543	SOCS3_HUMAN	Suppressor of cytokine signaling 3	2.41648	2.42001	4.75693	0.00237846
43	RIPOR3	ENSG00000042062	Q96MK2	RIPR3_HUMAN	RIPOR family member 3	2.38697	2.39395	3.99205	0.00199603
44	CLDN14	ENSG00000159261	O95500	CLD14_HUMAN	Claudin-14	2.32923	2.35064	5.14293	0.00257146
45	TNFAIP3	ENSG00000118503	P21580	TNAP3_HUMAN	Tumor necrosis factor alpha-induced protein 3	2.29993	2.30314	8.16539	0.0040827
46	C3	ENSG00000125730	P01024	CO3_HUMAN	Complement C3	2.29501	2.31071	3.54149	0.00177075
47	PI3	ENSG00000124102	P19957	ELAF_HUMAN	Elafin	2.26545	2.47565	2.14575	0.00107287
48	MIR3142HG	ENSG00000253522				2.21416	2.32197	2.96881	0.0014844
49	CETP	ENSG00000087237	P11597	CETP_HUMAN	Cholesteryl ester transfer protein	2.21351	2.22652	2.66038	0.00133019
50	LAMB3	ENSG00000196878	Q13751	LAMB3_HUMAN	Laminin subunit beta-3	2.19926	2.20605	5.57045	0.00278523
51	ITGB8	ENSG00000105855	P26012	ITB8_HUMAN	Integrin beta-8	2.10734	2.13216	2.35612	0.00117806
52	IRAK2	ENSG00000134070	O43187	IRAK2_HUMAN	Interleukin-1 receptor-associated kinase-like 2	2.03232	2.04574	4.78757	0.00239378
53	ZC3H12A	ENSG00000163874	Q5D1E8	ZC12A_HUMAN	Endoribonuclease ZC3H12A	1.98994	1.9917	7.50088	0.00375044
54	TM4SF18	ENSG00000163762	Q96CE8	T4S18_HUMAN	Transmembrane 4 L6 family member 18	1.97991	1.98724	3.22255	0.00161127
55	ICAM1	ENSG00000090339	P05362	ICAM1_HUMAN	Intercellular adhesion molecule 1	1.97511	1.982	5.03196	0.00251598
56	MCF2L2	ENSG00000053524	Q86YR7	MF2L2_HUMAN	Probable guanine nucleotide exchange factor MCF2L2	1.97274	2.07527	2.0385	0.00101925
57	CXCL12	ENSG00000107562	P48061	SDF1_HUMAN	Stromal cell-derived factor 1	1.96576	1.96684	5.4343	0.00271715
58	CTSS	ENSG00000163131	P25774	CATS_HUMAN	Cathepsin S	1.94441	1.95301	6.00806	0.00300403
59	SIRPB2	ENSG00000196209	Q5JXA9	SIRB2_HUMAN	Signal-regulatory protein beta-2	1.91127	1.91653	3.79712	0.00189856
60	GIMAP4	ENSG00000133574	Q9NUV9	GIMA4_HUMAN	GTPase IMAP family member 4	1.87008	1.88087	3.17259	0.0015863
61	NAMPT	ENSG00000105835	P43490	NAMPT_HUMAN	Nicotinamide phosphoribosyltransferase	1.86359	1.8638	8.66522	0.00433261
62	SLPI	ENSG00000124107	P03973	SLPI_HUMAN	Antileukoproteinase	1.86333	1.86469	5.4025	0.00270125
63	GBP5	ENSG00000154451	Q96PP8	GBP5_HUMAN	Guanylate-binding protein 5	1.852	1.92945	3.47712	0.00173856
64	IL4I1	ENSG00000104951	Q96RQ9	OXLA_HUMAN	L-amino-acid oxidase	1.83254	1.89142	3.97294	0.00198647
65	CYP1A1	ENSG00000140465	P04798	CP1A1_HUMAN	Cytochrome P450 1A1	1.82641	1.85821	2.27925	0.00113963
66	TNF	ENSG00000232810	P01375	TNFA_HUMAN	Tumor necrosis factor	1.81459	2.58653	3.33135	0.00166568
67	BEST1	ENSG00000167995	O76090	BEST1_HUMAN	Bestrophin-1	1.80882	1.83408	2.19923	0.00109961
68	C2CD4A	ENSG00000198535	Q8NCU7	C2C4A_HUMAN	C2 calcium-dependent domain-containing protein 4A	1.80482	1.80977	3.9822	0.0019911
69	CALCRL	ENSG00000064989	Q16602	CALRL_HUMAN	Calcitonin gene-related peptide type 1 receptor	1.78436	1.78736	4.48448	0.00224224
70	IER3	ENSG00000137331	P46695	IEX1_HUMAN	Radiation-inducible immediate-early gene IEX-1	1.74601	1.75265	4.80233	0.00240116
71	NEURL3	ENSG00000163121	Q96EH8	NEUL3_HUMAN	E3 ubiquitin-protein ligase NEURL3	1.71273	1.7999	4.79123	0.00239562
72	DNER	ENSG00000187957	Q8NFT8	DNER_HUMAN	Delta and Notch-like epidermal growth factor-related receptor	1.66124	1.66148	8.52487	0.00426243
73	VEGFC	ENSG00000150630	P49767	VEGFC_HUMAN	Vascular endothelial growth factor C	1.64293	1.67307	2.84169	0.00142084
74	CCR10	ENSG00000184451	P46092	CCR10_HUMAN	C-C chemokine receptor type 10	1.63224	1.63516	4.13589	0.00206795
75	AL138724.1	ENSG00000272269				1.6247	1.6331	4.18745	0.00209373
76	TM4SF1	ENSG00000169908	P30408	T4S1_HUMAN	Transmembrane 4 L6 family member 1	1.62298	1.62303	10.4463	0.00522315
77	MFSD2A	ENSG00000168389	Q8NA29	NLS1_HUMAN	Sodium-dependent lysophosphatidylcholine symporter 1	1.61283	1.62359	2.49292	0.00124646
78	AL357060.1	ENSG00000237499				1.61069	1.76129	4.413	0.0022065
79	DEPP1	ENSG00000165507	Q9NTK1	DEPP1_HUMAN	Protein DEPP1	1.60815	1.60925	5.67382	0.00283691
80	IFNB1	ENSG00000171855	P01574	IFNB_HUMAN	Interferon beta	1.60258	1.44269e+08	2.19868	0.00109934
81	LINC00520	ENSG00000258791				1.59688	1.59862	5.78901	0.00289451
82	C1QTNF1	ENSG00000173918	Q9BXJ1	C1QT1_HUMAN	Complement C1q tumor necrosis factor-related protein 1	1.59352	1.59931	5.06107	0.00253053
83	#N/A	ENSG00000280637				1.59059	1.62126	2.46752	0.00123376
84	FBXO44	ENSG00000132879	Q9H4M3	FBX44_HUMAN	F-box only protein 44	1.58635	1.59562	2.25418	0.00112709
85	BCL6	ENSG00000113916	P41182	BCL6_HUMAN	B-cell lymphoma 6 protein	1.57737	1.57829	6.26507	0.00313253
86	KIF21B	ENSG00000116852	O75037	KI21B_HUMAN	Kinesin-like protein KIF21B	1.57399	1.58303	2.41682	0.00120841
87	DDR2	ENSG00000162733	Q16832	DDR2_HUMAN	Discoidin domain-containing receptor 2	1.56383	1.59384	2.3621	0.00118105
88	SLC16A6	ENSG00000108932	O15403	MOT7_HUMAN	Monocarboxylate transporter 7	1.56037	1.56846	3.49555	0.00174777
89	CSF1	ENSG00000184371	P09603	CSF1_HUMAN	Macrophage colony-stimulating factor 1	1.55552	1.55763	6.10764	0.00305382
90	TTC39A	ENSG00000085831	Q5SRH9	TT39A_HUMAN	Tetratricopeptide repeat protein 39A	1.54416	1.57609	2.71055	0.00135528
91	NFKBIZ	ENSG00000144802	Q9BYH8	IKBZ_HUMAN	NF-kappa-B inhibitor zeta	1.52502	1.52811	6.61978	0.00330989
92	SHISA3	ENSG00000178343	A0PJX4	SHSA3_HUMAN	Protein shisa-3 homolog	1.52368	1.53028	3.17299	0.0015865
93	IL27RA	ENSG00000104998	Q6UWB1	I27RA_HUMAN	Interleukin-27 receptor subunit alpha	1.51973	1.52423	3.30562	0.00165281
94	USHBP1	ENSG00000130307	Q8N6Y0	USBP1_HUMAN	Usher syndrome type-1C protein-binding protein 1	1.51742	1.52402	2.90335	0.00145167
95	SH2D3C	ENSG00000095370	Q8N5H7	SH2D3_HUMAN	SH2 domain-containing protein 3C	1.51236	1.51353	5.32299	0.00266149
96	NDRG4	ENSG00000103034	Q9ULP0	NDRG4_HUMAN	Protein NDRG4	1.51217	1.51232	7.9104	0.0039552
97	LRRC32	ENSG00000137507	Q14392	LRC32_HUMAN	Transforming growth factor beta activator LRRC32	1.50891	1.50993	6.05176	0.00302588
98	BCL3	ENSG00000069399	P20749	BCL3_HUMAN	B-cell lymphoma 3 protein	1.5084	1.50893	7.07555	0.00353777
99	JAK3	ENSG00000105639	P52333	JAK3_HUMAN	Tyrosine-protein kinase JAK3	1.502	1.514	3.15198	0.00157599
100	BCL6B	ENSG00000161940	Q8N143	BCL6B_HUMAN	B-cell CLL/lymphoma 6 member B protein	1.4919	1.49537	4.87082	0.00243541
101	AC112491.1	ENSG00000269888				1.48204	1.48584	3.59587	0.00179793
102	ADAMTS1	ENSG00000154734	Q9UHI8	ATS1_HUMAN	A disintegrin and metalloproteinase with thrombospondin motifs 1	1.47612	1.53193	2.16493	0.00108247
103	GPX3	ENSG00000211445	P22352	GPX3_HUMAN	Glutathione peroxidase 3	1.47224	1.47663	3.44415	0.00172208
104	AL078604.2	ENSG00000237927				1.47134	1.58123	4.72761	0.00236381
105	PTX3	ENSG00000163661	P26022	PTX3_HUMAN	Pentraxin-related protein PTX3	1.46615	1.46627	10.3126	0.00515632
106	GDF5	ENSG00000125965	P43026	GDF5_HUMAN	Growth/differentiation factor 5	1.46123	1.46191	5.82975	0.00291487
107	C15orf48	ENSG00000166920	Q9C002	NMES1_HUMAN	Normal mucosa of esophagus-specific gene 1 protein	1.45688	1.46335	6.83609	0.00341805
108	ADGRG1	ENSG00000205336	Q9Y653	AGRG1_HUMAN	Adhesion G-protein coupled receptor G1	1.45573	1.45659	5.73975	0.00286987
109	VDR	ENSG00000111424	P11473	VDR_HUMAN	Vitamin D3 receptor	1.45248	1.45532	4.34084	0.00217042
110	JUNB	ENSG00000171223	P17275	JUNB_HUMAN	Transcription factor jun-B	1.45092	1.45182	7.40105	0.00370052
111	SCARF1	ENSG00000074660	Q14162	SREC_HUMAN	Scavenger receptor class F member 1	1.45022	1.45475	3.58998	0.00179499
112	CCDC146	ENSG00000135205	Q8IYE0	CC146_HUMAN	Coiled-coil domain-containing protein 146	1.45011	1.46221	2.35962	0.00117981
113	NOD2	ENSG00000167207	Q9HC29	NOD2_HUMAN	Nucleotide-binding oligomerization domain-containing protein 2	1.44116	1.5508	2.73985	0.00136992
114	TFPI	ENSG00000003436	P10646	TFPI1_HUMAN	Tissue factor pathway inhibitor	1.43912	1.43926	8.50403	0.00425201
115	LINC02154	ENSG00000235385				1.43706	1.47249	2.28776	0.00114388
116	CXCL10	ENSG00000169245	P02778	CXL10_HUMAN	C-X-C motif chemokine 10	1.42599	1.44828	7.22884	0.00361442
117	ANGPT2	ENSG00000091879	O15123	ANGP2_HUMAN	Angiopoietin-2	1.42372	1.4315	3.96234	0.00198117
118	SLC22A4	ENSG00000197208	Q9H015	S22A4_HUMAN	Solute carrier family 22 member 4	1.42338	1.43278	2.52028	0.00126014
119	PID1	ENSG00000153823	Q7Z2X4	PCLI1_HUMAN	PTB-containing, cubilin and LRP1-interacting protein	1.41905	1.42173	4.78122	0.00239061
120	IL1B	ENSG00000125538	P01584	IL1B_HUMAN	Interleukin-1 beta	1.41591	1.45274	4.30673	0.00215336
121	CLDN5	ENSG00000184113	O00501	CLD5_HUMAN	Claudin-5	1.41459	1.41695	3.91355	0.00195678
122	NFKBIE	ENSG00000146232	O00221	IKBE_HUMAN	NF-kappa-B inhibitor epsilon	1.40712	1.4115	4.7005	0.00235025
123	AP006248.3	ENSG00000279903				1.40412	1.43055	2.15	0.001075
124	RHOJ	ENSG00000126785	Q9H4E5	RHOJ_HUMAN	Rho-related GTP-binding protein RhoJ	1.40184	1.40573	3.13106	0.00156553
125	NFKBIA	ENSG00000100906	P25963	IKBA_HUMAN	NF-kappa-B inhibitor alpha	1.39755	1.39764	10.0481	0.00502404
126	RELB	ENSG00000104856	Q01201	RELB_HUMAN	Transcription factor RelB	1.38164	1.38397	6.27359	0.00313679
127	AKR1B1	ENSG00000085662	P15121	ALDR_HUMAN	Aldose reductase	1.364	1.36407	8.93227	0.00446613
128	VWF	ENSG00000110799	P04275	VWF_HUMAN	von Willebrand factor	1.35825	1.36014	4.54773	0.00227386
129	IL23A	ENSG00000110944	Q9NPF7	IL23A_HUMAN	Interleukin-23 subunit alpha	1.35584	1.39836	3.80601	0.00190301
130	MEDAG	ENSG00000102802	Q5VYS4	MEDAG_HUMAN	Mesenteric estrogen-dependent adipogenesis protein	1.35292	1.35504	4.59064	0.00229532
131	PSD	ENSG00000059915	A5PKW4	PSD1_HUMAN	PH and SEC7 domain-containing protein 1	1.35011	1.39692	2.16325	0.00108162
132	MT1A	ENSG00000205362	P04731	MT1A_HUMAN	Metallothionein-1A	1.34809	1.3502	3.97504	0.00198752
133	ACKR1	ENSG00000213088	Q16570	ACKR1_HUMAN	Atypical chemokine receptor 1	1.34378	1.35451	2.25632	0.00112816
134	STEAP2	ENSG00000157214	Q8NFT2	STEA2_HUMAN	Metalloreductase STEAP2	1.33862	1.34075	4.29052	0.00214526
135	NRCAM	ENSG00000091129	Q92823	NRCAM_HUMAN	Neuronal cell adhesion molecule	1.33701	1.33948	4.55013	0.00227507
136	CA2	ENSG00000104267	P00918	CAH2_HUMAN	Carbonic anhydrase 2	1.33643	1.33759	5.56958	0.00278479
137	RPS27AP16	ENSG00000224631				1.33204	1.33294	5.32395	0.00266198
138	ASS1	ENSG00000130707	P00966	ASSY_HUMAN	Argininosuccinate synthase	1.33012	1.33928	2.70231	0.00135116
139	MYCT1	ENSG00000120279	Q8N699	MYCT1_HUMAN	Myc target protein 1	1.32443	1.32668	4.40101	0.00220051
140	NFKB2	ENSG00000077150	Q00653	NFKB2_HUMAN	Nuclear factor NF-kappa-B p100 subunit	1.31903	1.323	4.99628	0.00249814
141	RAPGEF5	ENSG00000136237	Q92565	RPGF5_HUMAN	Rap guanine nucleotide exchange factor 5	1.31537	1.31696	5.58556	0.00279278
142	PROS1	ENSG00000184500	P07225	PROS_HUMAN	Vitamin K-dependent protein S	1.31208	1.31462	3.93019	0.0019651
143	ERN1	ENSG00000178607	O75460	ERN1_HUMAN	Serine/threonine-protein kinase/endoribonuclease IRE1	1.31149	1.3228	3.12016	0.00156008
144	IRF6	ENSG00000117595	O14896	IRF6_HUMAN	Interferon regulatory factor 6	1.28871	1.29527	3.43789	0.00171894
145	DUSP4	ENSG00000120875	Q13115	DUS4_HUMAN	Dual specificity protein phosphatase 4	1.28675	1.29255	3.7418	0.0018709
146	BIRC3	ENSG00000023445	Q13489	BIRC3_HUMAN	Baculoviral IAP repeat-containing protein 3	1.28542	1.28624	7.60147	0.00380073
147	MT-ATP8	ENSG00000228253	P03928	ATP8_HUMAN	ATP synthase protein 8	1.28522	1.28523	12.4998	0.00624989
148	ADCY4	ENSG00000129467	Q8NFM4	ADCY4_HUMAN	Adenylate cyclase type 4	1.28194	1.29446	2.24869	0.00112435
149	SBF2-AS1	ENSG00000246273				1.27936	1.28457	3.03734	0.00151867
150	HAPLN3	ENSG00000140511	Q96S86	HPLN3_HUMAN	Hyaluronan and proteoglycan link protein 3	1.27853	1.29261	3.4671	0.00173355
151	MAFF	ENSG00000185022	Q9ULX9	MAFF_HUMAN	Transcription factor MafF	1.27392	1.27501	6.61434	0.00330717
152	STARD10	ENSG00000214530	Q9Y365	STA10_HUMAN	START domain-containing protein 10	1.2702	1.27955	2.43739	0.00121869
153	RALGAPA2	ENSG00000188559	Q2PPJ7	RGPA2_HUMAN	Ral GTPase-activating protein subunit alpha-2	1.26895	1.26995	5.72225	0.00286112
154	ALPL	ENSG00000162551	P05186	PPBT_HUMAN	Alkaline phosphatase, tissue-nonspecific isozyme	1.26816	1.27283	3.08278	0.00154139
155	VWA5A	ENSG00000110002	O00534	VMA5A_HUMAN	von Willebrand factor A domain-containing protein 5A	1.26595	1.26628	7.16048	0.00358024
156	ADM	ENSG00000148926	P35318	ADML_HUMAN	ADM [Cleaved into: Adrenomedullin	1.26414	1.26426	8.63262	0.00431631
157	STRIP2	ENSG00000128578	Q9ULQ0	STRP2_HUMAN	Striatin-interacting protein 2	1.26379	1.2672	3.92116	0.00196058
158	SLC2A6	ENSG00000160326	Q9UGQ3	GTR6_HUMAN	Solute carrier family 2, facilitated glucose transporter member 6	1.25916	1.26065	6.28933	0.00314466
159	DSE	ENSG00000111817	Q9UL01	DSE_HUMAN	Dermatan-sulfate epimerase	1.24025	1.24172	5.9793	0.00298965
160	PLA1A	ENSG00000144837	Q53H76	PLA1A_HUMAN	Phospholipase A1 member A	1.23947	1.26188	3.26083	0.00163042
161	MPP4	ENSG00000082126	Q96JB8	MPP4_HUMAN	MAGUK p55 subfamily member 4	1.23905	1.35249	3.56958	0.00178479
162	B4GALT5	ENSG00000158470	O43286	B4GT5_HUMAN	Beta-1,4-galactosyltransferase 5	1.23898	1.23918	7.76068	0.00388034
163	GPRC5B	ENSG00000167191	Q9NZH0	GPC5B_HUMAN	G-protein coupled receptor family C group 5 member B	1.23824	1.23845	8.15351	0.00407676
164	C1S	ENSG00000182326	P09871	C1S_HUMAN	Complement C1s subcomponent	1.23338	1.23486	6.58897	0.00329449
165	ABCA1	ENSG00000165029	O95477	ABCA1_HUMAN	ATP-binding cassette sub-family A member 1	1.23196	1.2395	3.36504	0.00168252
166	GMFG	ENSG00000130755	O60234	GMFG_HUMAN	Glia maturation factor gamma	1.22962	1.2366	2.35683	0.00117842
167	ANGPTL2	ENSG00000136859	Q9UKU9	ANGL2_HUMAN	Angiopoietin-related protein 2	1.22662	1.22781	5.3172	0.0026586
168	TMTC2	ENSG00000179104	Q8N394	TMTC2_HUMAN	Protein O-mannosyl-transferase TMTC2	1.22442	1.23468	2.14756	0.00107378
169	SYT14	ENSG00000143469	Q8NB59	SYT14_HUMAN	Synaptotagmin-14	1.22149	1.23319	2.27612	0.00113806
170	SEMA4B	ENSG00000185033	Q9NPR2	SEM4B_HUMAN	Semaphorin-4B	1.2194	1.22151	4.30664	0.00215332
171	SYTL2	ENSG00000137501	Q9HCH5	SYTL2_HUMAN	Synaptotagmin-like protein 2	1.21568	1.22127	2.73102	0.00136551
172	SCD	ENSG00000099194	O00767	ACOD_HUMAN	Acyl-CoA desaturase	1.21028	1.21039	8.51577	0.00425788
173	HIST1H2BG	ENSG00000273802	P62807	H2B1C_HUMAN	Histone H2B type 1-C/E/F/G/I	1.20403	1.20996	2.91407	0.00145704
174	ESM1	ENSG00000164283	Q9NQ30	ESM1_HUMAN	Endothelial cell-specific molecule 1	1.19968	1.2039	4.2152	0.0021076
175	STEAP1	ENSG00000164647	Q9UHE8	STEA1_HUMAN	Metalloreductase STEAP1	1.19776	1.1994	4.88186	0.00244093
176	GPR143	ENSG00000101850	P51810	GP143_HUMAN	G-protein coupled receptor 143	1.1962	1.20273	2.35321	0.0011766
177	RPL6P27	ENSG00000235552				1.19493	1.19517	7.15093	0.00357547
178	F11R	ENSG00000158769	Q9Y624	JAM1_HUMAN	Junctional adhesion molecule A	1.19396	1.19455	6.20671	0.00310336
179	NDUFA7	ENSG00000267855	O95182	NDUA7_HUMAN	NADH dehydrogenase [ubiquinone] 1 alpha subcomplex subunit 7	1.19276	1.20097	2.27212	0.00113606
180	CD70	ENSG00000125726	P32970	CD70_HUMAN	CD70 antigen	1.18701	1.22611	2.49553	0.00124777
181	TRAF1	ENSG00000056558	Q13077	TRAF1_HUMAN	TNF receptor-associated factor 1	1.17878	1.18625	5.33323	0.00266661
182	AC020923.1	ENSG00000280009				1.17793	1.18633	2.08836	0.00104418
183	QPCT	ENSG00000115828	Q16769	QPCT_HUMAN	Glutaminyl-peptide cyclotransferase	1.17367	1.17723	3.63629	0.00181815
184	RPL9P9	ENSG00000237550	P32969	RL9_HUMAN	60S ribosomal protein L9	1.17352	1.17401	6.02102	0.00301051
185	SEMA3A	ENSG00000075213	Q14563	SEM3A_HUMAN	Semaphorin-3A	1.17304	1.17373	7.66216	0.00383108
186	FOSB	ENSG00000125740	P53539	FOSB_HUMAN	Protein fosB	1.17187	1.25857	2.3183	0.00115915
187	GIMAP2	ENSG00000106560	Q9UG22	GIMA2_HUMAN	GTPase IMAP family member 2	1.16808	1.17804	2.71905	0.00135952
188	MYZAP	ENSG00000263155	P0CAP1	MYZAP_HUMAN	Myocardial zonula adherens protein	1.16587	1.1706	3.13346	0.00156673
189	SULT1E1	ENSG00000109193	P49888	ST1E1_HUMAN	Estrogen sulfotransferase	1.1629	1.16346	5.34617	0.00267309
190	ABCG1	ENSG00000160179	P45844	ABCG1_HUMAN	ATP-binding cassette sub-family G member 1	1.16179	1.16328	4.6926	0.0023463
191	FAP	ENSG00000078098	Q12884	SEPR_HUMAN	Prolyl endopeptidase FAP	1.16129	1.34424	2.28556	0.00114278
192	TMEM155	ENSG00000164112	Q4W5P6	TM155_HUMAN	Protein TMEM155	1.15874	1.16508	2.16895	0.00108447
193	USP30-AS1	ENSG00000256262				1.1562	1.18981	3.06342	0.00153171
194	RND1	ENSG00000172602	Q92730	RND1_HUMAN	Rho-related GTP-binding protein Rho6	1.15031	1.16289	3.83088	0.00191544
195	AC034236.1	ENSG00000185641				1.14877	1.15479	2.6175	0.00130875
196	WTAP	ENSG00000146457	Q15007	FL2D_HUMAN	Pre-mRNA-splicing regulator WTAP	1.14646	1.14695	7.50058	0.00375029
197	CLEC14A	ENSG00000176435	Q86T13	CLC14_HUMAN	C-type lectin domain family 14 member A	1.14642	1.14688	6.09978	0.00304989
198	IL7R	ENSG00000168685	P16871	IL7RA_HUMAN	Interleukin-7 receptor subunit alpha	1.1452	1.16865	3.57536	0.00178768
199	TACSTD2	ENSG00000184292	P09758	TACD2_HUMAN	Tumor-associated calcium signal transducer 2	1.13929	1.13974	6.24951	0.00312475
200	GALNT15	ENSG00000131386	Q8N3T1	GLT15_HUMAN	Polypeptide N-acetylgalactosaminyltransferase 15	1.13819	1.13876	5.29601	0.00264801
201	BDH1	ENSG00000161267	Q02338	BDH_HUMAN	D-beta-hydroxybutyrate dehydrogenase, mitochondrial	1.13772	1.14336	2.24005	0.00112003
202	MRPL36	ENSG00000171421	Q9P0J6	RM36_HUMAN	39S ribosomal protein L36, mitochondrial	1.13439	1.13736	3.28295	0.00164148
203	CEBPD	ENSG00000221869	P49716	CEBPD_HUMAN	CCAAT/enhancer-binding protein delta	1.13393	1.13432	7.31739	0.00365869
204	CYP27A1	ENSG00000135929	Q02318	CP27A_HUMAN	Sterol 26-hydroxylase, mitochondrial	1.13219	1.14161	2.03796	0.00101898
205	CFAP58	ENSG00000120051	Q5T655	CFA58_HUMAN	Cilia- and flagella-associated protein 58	1.13077	1.13918	2.42916	0.00121458
206	LOX	ENSG00000113083	P28300	LYOX_HUMAN	Protein-lysine 6-oxidase	1.12855	1.1329	3.30212	0.00165106
207	SRPX	ENSG00000101955	P78539	SRPX_HUMAN	Sushi repeat-containing protein SRPX	1.12814	1.13206	2.8773	0.00143865
208	APOE	ENSG00000130203	P02649	APOE_HUMAN	Apolipoprotein E	1.12761	1.13404	2.60515	0.00130257
209	PTGIR	ENSG00000160013	P43119	PI2R_HUMAN	Prostacyclin receptor	1.12697	1.15072	2.33829	0.00116914
210	EFNA1	ENSG00000169242	P20827	EFNA1_HUMAN	Ephrin-A1	1.12353	1.12389	7.66163	0.00383081
211	MAB21L2	ENSG00000181541	Q9Y586	MB212_HUMAN	Protein mab-21-like 2	1.12334	1.13989	2.94176	0.00147088
212	MTSS1	ENSG00000170873	O43312	MTSS1_HUMAN	Metastasis suppressor protein 1	1.12297	1.13329	2.91775	0.00145887
213	TIMP3	ENSG00000100234	P35625	TIMP3_HUMAN	Metalloproteinase inhibitor 3	1.12262	1.12279	7.38178	0.00369089
214	CLMN	ENSG00000165959	Q96JQ2	CLMN_HUMAN	Calmin	1.12096	1.12415	3.4299	0.00171495
215	INSIG1	ENSG00000186480	O15503	INSI1_HUMAN	Insulin-induced gene 1 protein	1.11776	1.11803	8.06211	0.00403105
216	RPS10P3	ENSG00000217716				1.1131	1.1218	2.04015	0.00102007
217	MGP	ENSG00000111341	P08493	MGP_HUMAN	Matrix Gla protein	1.11121	1.11131	7.86561	0.00393281
218	GRAMD1B	ENSG00000023171	Q3KR37	ASTRB_HUMAN	Protein Aster-B	1.11098	1.11191	4.99159	0.00249579
219	SMPDL3B	ENSG00000130768	Q92485	ASM3B_HUMAN	Acid sphingomyelinase-like phosphodiesterase 3b	1.10952	1.11484	2.43554	0.00121777
220	S1PR1	ENSG00000170989	P21453	S1PR1_HUMAN	Sphingosine 1-phosphate receptor 1	1.10477	1.10672	4.38964	0.00219482
221	TTC21B	ENSG00000123607	Q7Z4L5	TT21B_HUMAN	Tetratricopeptide repeat protein 21B	1.10223	1.10495	3.55106	0.00177553
222	TFPI2	ENSG00000105825	P48307	TFPI2_HUMAN	Tissue factor pathway inhibitor 2	1.09109	1.0924	7.44237	0.00372118
223	KCTD8	ENSG00000183783	Q6ZWB6	KCTD8_HUMAN	BTB/POZ domain-containing protein KCTD8	1.08994	1.09237	4.12887	0.00206444
224	IFNAR2	ENSG00000159110	P48551	INAR2_HUMAN	Interferon alpha/beta receptor 2	1.08906	1.09246	3.76193	0.00188096
225	FLT1	ENSG00000102755	P17948	VGFR1_HUMAN	Vascular endothelial growth factor receptor 1	1.08588	1.08738	5.08134	0.00254067
226	ABLIM2	ENSG00000163995	Q6H8Q1	ABLM2_HUMAN	Actin-binding LIM protein 2	1.08531	1.08758	3.4263	0.00171315
227	MT1F	ENSG00000198417	P04733	MT1F_HUMAN	Metallothionein-1F	1.08338	1.08806	2.691	0.0013455
228	KCNJ2	ENSG00000123700	P63252	KCNJ2_HUMAN	Inward rectifier potassium channel 2	1.08192	1.08621	3.8082	0.0019041
229	COL8A2	ENSG00000171812	P25067	CO8A2_HUMAN	Collagen alpha-2	1.08085	1.08721	2.36428	0.00118214
230	GDF15	ENSG00000130513	Q99988	GDF15_HUMAN	Growth/differentiation factor 15	1.07727	1.07737	9.2125	0.00460625
231	ADGRL4	ENSG00000162618	Q9HBW9	AGRL4_HUMAN	Adhesion G protein-coupled receptor L4	1.07369	1.0741	6.64394	0.00332197
232	TRIB1	ENSG00000173334	Q96RU8	TRIB1_HUMAN	Tribbles homolog 1	1.07287	1.07483	6.15468	0.00307734
233	TIFA	ENSG00000145365	Q96CG3	TIFA_HUMAN	TRAF-interacting protein with FHA domain-containing protein A	1.07262	1.074	5.30608	0.00265304
234	RAB17	ENSG00000124839	Q9H0T7	RAB17_HUMAN	Ras-related protein Rab-17	1.07243	1.0738	4.14221	0.0020711
235	GNAS	ENSG00000087460	P63092	GNAS2_HUMAN	Guanine nucleotide-binding protein G	1.05994	1.06001	8.95284	0.00447642
236	GPR4	ENSG00000177464	P46093	GPR4_HUMAN	G-protein coupled receptor 4	1.05498	1.05576	5.17011	0.00258505
237	UGCG	ENSG00000148154	Q16739	CEGT_HUMAN	Ceramide glucosyltransferase	1.05204	1.05212	8.97885	0.00448943
238	KDM6B	ENSG00000132510	O15054	KDM6B_HUMAN	Lysine-specific demethylase 6B	1.04691	1.05811	3.59376	0.00179688
239	GBP2	ENSG00000162645	P32456	GBP2_HUMAN	Guanylate-binding protein 2	1.04599	1.04641	8.03714	0.00401857
240	MME	ENSG00000196549	P08473	NEP_HUMAN	Neprilysin	1.04481	1.05003	2.63462	0.00131731
241	C1R	ENSG00000159403	P00736	C1R_HUMAN	Complement C1r subcomponent	1.04362	1.04377	9.01845	0.00450922
242	MT-TD	ENSG00000210154				1.04297	1.04787	2.30891	0.00115445
243	SGIP1	ENSG00000118473	Q9BQI5	SGIP1_HUMAN	SH3-containing GRB2-like protein 3-interacting protein 1	1.03929	1.0406	5.1742	0.0025871
244	C1RL	ENSG00000139178	Q9NZP8	C1RL_HUMAN	Complement C1r subcomponent-like protein	1.03801	1.03939	4.81762	0.00240881
245	MT-TV	ENSG00000210077				1.03434	1.04148	3.14093	0.00157046
246	EGR1	ENSG00000120738	P18146	EGR1_HUMAN	Early growth response protein 1	1.03386	1.0424	4.79256	0.00239628
247	ZC3H12C	ENSG00000149289	Q9C0D7	ZC12C_HUMAN	Probable ribonuclease ZC3H12C	1.03346	1.0349	5.45335	0.00272668
248	HIF1A	ENSG00000100644	Q16665	HIF1A_HUMAN	Hypoxia-inducible factor 1-alpha	1.03262	1.03282	7.66529	0.00383265
249	#N/A	ENSG00000254667				1.03135	1.03431	3.78617	0.00189308
250	C19orf54	ENSG00000188493	Q5BKX5	CS054_HUMAN	UPF0692 protein C19orf54	1.02952	1.03739	2.53214	0.00126607
251	PECAM1	ENSG00000261371	P16284	PECA1_HUMAN	Platelet endothelial cell adhesion molecule	1.02708	1.02715	8.33502	0.00416751
252	CCDC149	ENSG00000181982	Q6ZUS6	CC149_HUMAN	Coiled-coil domain-containing protein 149	1.02609	1.0306	2.99055	0.00149527
253	HLA-F	ENSG00000204642	P30511	HLAF_HUMAN	HLA class I histocompatibility antigen, alpha chain F	1.02022	1.02053	8.14664	0.00407332
254	RBPMS2	ENSG00000166831	Q6ZRY4	RBPS2_HUMAN	RNA-binding protein with multiple splicing 2	1.01837	1.01964	4.13118	0.00206559
255	TUBG2	ENSG00000037042	Q9NRH3	TBG2_HUMAN	Tubulin gamma-2 chain	1.01658	1.01876	3.4446	0.0017223
256	MT1L	ENSG00000260549	Q93083	MT1L_HUMAN	Metallothionein-1L	1.01588	1.01653	5.49065	0.00274533
257	PLPP3	ENSG00000162407	O14495	PLPP3_HUMAN	Phospholipid phosphatase 3	1.01392	1.01487	5.69102	0.00284551
258	CMAHP	ENSG00000168405	Q9Y471	CMAH_HUMAN	Inactive cytidine monophosphate-N-acetylneuraminic acid hydroxylase	1.01243	1.02278	2.14168	0.00107084
259	TRAF3IP2	ENSG00000056972	O43734	CIKS_HUMAN	Adapter protein CIKS	1.01234	1.01334	5.36381	0.00268191
260	RPS7P1	ENSG00000263266				1.01193	1.01214	7.09292	0.00354646
261	SPRY1	ENSG00000164056	O43609	SPY1_HUMAN	Protein sprouty homolog 1	1.01051	1.01226	3.65291	0.00182646
262	SNCA	ENSG00000145335	P37840	SYUA_HUMAN	Alpha-synuclein	1.00985	1.01368	2.65166	0.00132583
263	IZUMO1	ENSG00000182264	Q8IYV9	IZUM1_HUMAN	Izumo sperm-egg fusion protein 1	1.00889	1.03927	2.13296	0.00106648
264	NUP50-DT	ENSG00000226328				1.00812	1.01351	2.5687	0.00128435
265	RPL10AP6	ENSG00000226360				1.00603	1.00749	4.29111	0.00214556
266	LEPR	ENSG00000116678	P48357	LEPR_HUMAN	Leptin receptor	1.0033	1.00377	6.09045	0.00304522
267	CCDC190	ENSG00000185860	Q86UF4	CC190_HUMAN	Coiled-coil domain-containing protein 190	-1.0024	-1.0108	2.37752	0.00118876
268	ZNF784	ENSG00000179922	Q8NCA9	ZN784_HUMAN	Zinc finger protein 784	-1.00865	-1.01078	4.01354	0.00200677
269	AMDHD2	ENSG00000162066	Q9Y303	NAGA_HUMAN	N-acetylglucosamine-6-phosphate deacetylase	-1.01028	-1.01265	3.55533	0.00177767
270	AHNAK	ENSG00000124942	Q09666	AHNK_HUMAN	Neuroblast differentiation-associated protein AHNAK	-1.01269	-1.01286	7.75858	0.00387929
271	SERPINH1	ENSG00000149257	P50454	SERPH_HUMAN	Serpin H1	-1.0154	-1.01565	7.32724	0.00366362
272	ITGBL1	ENSG00000198542	O95965	ITGBL_HUMAN	Integrin beta-like protein 1	-1.01912	-1.02268	3.52995	0.00176497
273	DDX41	ENSG00000183258	Q9UJV9	DDX41_HUMAN	Probable ATP-dependent RNA helicase DDX41	-1.0193	-1.02109	4.0055	0.00200275
274	MYH9	ENSG00000100345	P35579	MYH9_HUMAN	Myosin-9	-1.02348	-1.02353	9.77889	0.00488944
275	BST2	ENSG00000130303	Q10589	BST2_HUMAN	Bone marrow stromal antigen 2	-1.02551	-1.02567	8.57634	0.00428817
276	NCAPH2	ENSG00000025770	Q6IBW4	CNDH2_HUMAN	Condensin-2 complex subunit H2	-1.03054	-1.03103	5.84339	0.0029217
277	SGTA	ENSG00000104969	O43765	SGTA_HUMAN	Small glutamine-rich tetratricopeptide repeat-containing protein alpha	-1.03116	-1.03146	6.52277	0.00326138
278	AC008429.1	ENSG00000204758				-1.03333	-1.04044	2.68843	0.00134421
279	HGH1	ENSG00000235173	Q9BTY7	HGH1_HUMAN	Protein HGH1 homolog	-1.03442	-1.04142	2.21966	0.00110983
280	SFTA1P	ENSG00000225383				-1.03562	-1.04192	2.86087	0.00143044
281	PDK4	ENSG00000004799	Q16654	PDK4_HUMAN	[Pyruvate dehydrogenase	-1.03759	-1.03907	4.18073	0.00209037
282	AP1S3	ENSG00000152056	Q96PC3	AP1S3_HUMAN	AP-1 complex subunit sigma-3	-1.03889	-1.04017	4.36832	0.00218416
283	RNPEPL1	ENSG00000142327	Q9HAU8	RNPL1_HUMAN	Aminopeptidase RNPEPL1	-1.04432	-1.04512	5.00184	0.00250092
284	KLF2	ENSG00000127528	Q9Y5W3	KLF2_HUMAN	Krueppel-like factor 2	-1.0489	-1.04977	5.3378	0.0026689
285	FN1	ENSG00000115414	P02751	FINC_HUMAN	Fibronectin	-1.05134	-1.05136	10.6549	0.00532745
286	DLG5	ENSG00000151208	Q8TDM6	DLG5_HUMAN	Disks large homolog 5	-1.05206	-1.05982	2.29873	0.00114937
287	FLNB	ENSG00000136068	O75369	FLNB_HUMAN	Filamin-B	-1.05325	-1.05339	7.84812	0.00392406
288	FSTL3	ENSG00000070404	O95633	FSTL3_HUMAN	Follistatin-related protein 3	-1.06155	-1.06578	3.20415	0.00160207
289	GSTZ1	ENSG00000100577	O43708	MAAI_HUMAN	Maleylacetoacetate isomerase	-1.06448	-1.06538	5.43131	0.00271566
290	NEDD8	ENSG00000129559	Q15843	NEDD8_HUMAN	NEDD8	-1.06764	-1.06775	8.10377	0.00405188
291	TMEM267	ENSG00000151881	Q0VDI3	TM267_HUMAN	Transmembrane protein 267	-1.07558	-1.08077	3.13129	0.00156565
292	GTF2H2B	ENSG00000226259				-1.07817	-1.08239	3.01736	0.00150868
293	ISG15	ENSG00000187608	P05161	ISG15_HUMAN	Ubiquitin-like protein ISG15	-1.08319	-1.08325	10.5365	0.00526827
294	GPC1	ENSG00000063660	P35052	GPC1_HUMAN	Glypican-1 [Cleaved into: Secreted glypican-1]	-1.09084	-1.09745	2.56698	0.00128349
295	GANAB	ENSG00000089597	Q14697	GANAB_HUMAN	Neutral alpha-glucosidase AB	-1.10841	-1.1085	8.48484	0.00424242
296	SPOUT1	ENSG00000198917	Q5T280	CI114_HUMAN	Putative methyltransferase C9orf114	-1.11178	-1.1121	6.91016	0.00345508
297	MYL9	ENSG00000101335	P24844	MYL9_HUMAN	Myosin regulatory light polypeptide 9	-1.11931	-1.11979	5.74127	0.00287064
298	TUBA1A	ENSG00000167552	Q71U36	TBA1A_HUMAN	Tubulin alpha-1A chain	-1.12141	-1.12222	5.40443	0.00270222
299	TNFRSF12A	ENSG00000006327	Q9NP84	TNR12_HUMAN	Tumor necrosis factor receptor superfamily member 12A	-1.1238	-1.12459	5.91559	0.00295779
300	CAVIN1	ENSG00000177469	Q6NZI2	CAVN1_HUMAN	Caveolae-associated protein 1	-1.13065	-1.13066	11.0083	0.00550416
301	BRD7P2	ENSG00000184100				-1.13074	-1.1418	2.03192	0.00101596
302	TUFT1	ENSG00000143367	Q9NNX1	TUFT1_HUMAN	Tuftelin	-1.1355	-1.13611	6.2234	0.0031117
303	AC009088.4	ENSG00000263343				-1.13667	-1.13762	5.14934	0.00257467
304	AC012073.1	ENSG00000271936				-1.1393	-1.14495	2.84463	0.00142231
305	GATA6-AS1	ENSG00000266010				-1.1426	-1.20516	2.10825	0.00105412
306	MEG3	ENSG00000214548				-1.1433	-1.14821	2.97686	0.00148843
307	RTN4R	ENSG00000040608	Q9BZR6	RTN4R_HUMAN	Reticulon-4 receptor	-1.14776	-1.15625	2.29537	0.00114769
308	ZYX	ENSG00000159840	Q15942	ZYX_HUMAN	Zyxin	-1.16246	-1.16372	5.21767	0.00260884
309	TENT5B	ENSG00000158246	Q96A09	TET5B_HUMAN	Terminal nucleotidyltransferase 5B	-1.16255	-1.16801	3.29895	0.00164948
310	DDIT3	ENSG00000175197	P35638	DDIT3_HUMAN	DNA damage-inducible transcript 3 protein	-1.1631	-1.16817	4.23023	0.00211511
311	RF00019	ENSG00000200170				-1.16319	-1.16859	2.81407	0.00140704
312	WTIP	ENSG00000142279	A6NIX2	WTIP_HUMAN	Wilms tumor protein 1-interacting protein	-1.16515	-1.17	2.98171	0.00149086
313	HMGB1P21	ENSG00000248909				-1.17779	-1.18094	3.75398	0.00187699
314	C19orf33	ENSG00000167644	Q9GZP8	IMUP_HUMAN	Immortalization up-regulated protein	-1.18841	-1.18994	4.87321	0.0024366
315	AL158211.5	ENSG00000279631				-1.1932	-1.20984	2.09649	0.00104825
316	KRT18P8	ENSG00000264644				-1.20233	-1.21031	2.23618	0.00111809
317	LBH	ENSG00000213626	Q53QV2	LBH_HUMAN	Protein LBH	-1.20321	-1.2057	4.40209	0.00220104
318	MYBL2	ENSG00000101057	P10244	MYBB_HUMAN	Myb-related protein B	-1.21092	-1.21109	7.48832	0.00374416
319	ZNF205	ENSG00000122386	O95201	ZN205_HUMAN	Zinc finger protein 205	-1.21619	-1.21991	3.28885	0.00164442
320	EHD1	ENSG00000110047	Q9H4M9	EHD1_HUMAN	EH domain-containing protein 1	-1.21621	-1.21663	7.18224	0.00359112
321	AC060766.4	ENSG00000267547				-1.23065	-1.23895	3.11149	0.00155575
322	PLCE1-AS1	ENSG00000268894				-1.28068	-1.28599	2.79298	0.00139649
323	ID2	ENSG00000115738	Q02363	ID2_HUMAN	DNA-binding protein inhibitor ID-2	-1.28681	-1.29165	3.80216	0.00190108
324	SLC7A5	ENSG00000103257	Q01650	LAT1_HUMAN	Large neutral amino acids transporter small subunit 1	-1.28927	-1.29006	6.2198	0.0031099
325	AC010976.2	ENSG00000272789				-1.29475	-1.30406	2.07442	0.00103721
326	FLNA	ENSG00000196924	P21333	FLNA_HUMAN	Filamin-A	-1.3043	-1.30439	9.04144	0.00452072
327	MBD3	ENSG00000071655	O95983	MBD3_HUMAN	Methyl-CpG-binding domain protein 3	-1.31048	-1.31112	5.91903	0.00295952
328	INCENP	ENSG00000149503	Q9NQS7	INCE_HUMAN	Inner centromere protein	-1.33498	-1.33569	6.12216	0.00306108
329	SAC3D1	ENSG00000168061	A6NKF1	SAC31_HUMAN	SAC3 domain-containing protein 1	-1.36964	-1.37035	5.52907	0.00276454
330	LOXL1	ENSG00000129038	Q08397	LOXL1_HUMAN	Lysyl oxidase homolog 1	-1.39207	-1.39334	4.97305	0.00248653
331	IGFBP2	ENSG00000115457	P18065	IBP2_HUMAN	Insulin-like growth factor-binding protein 2	-1.43961	-1.43972	8.7713	0.00438565
332	PHETA1	ENSG00000198324	Q8N4B1	SESQ1_HUMAN	Sesquipedalian-1	-1.44446	-1.45109	2.79596	0.00139798
333	AL845552.1	ENSG00000258500				-1.45479	-1.46171	2.98293	0.00149147
334	IGFBP6	ENSG00000167779	P24592	IBP6_HUMAN	Insulin-like growth factor-binding protein 6	-1.46659	-1.47566	3.71812	0.00185906
335	SEMA3D	ENSG00000153993	O95025	SEM3D_HUMAN	Semaphorin-3D	-1.47898	-1.5429	3.52418	0.00176209
336	DCTN3	ENSG00000137100	O75935	DCTN3_HUMAN	Dynactin subunit 3	-1.48374	-1.49344	2.93251	0.00146625
337	AC005225.4	ENSG00000279026				-1.49245	-1.70513	2.65016	0.00132508
338	PLEC	ENSG00000178209	Q15149	PLEC_HUMAN	Plectin	-1.54257	-1.54311	6.98672	0.00349336
339	BTC	ENSG00000174808	P35070	BTC_HUMAN	Probetacellulin [Cleaved into: Betacellulin	-1.56896	-1.68291	2.87513	0.00143756
340	AC011352.3	ENSG00000251320				-1.57777	-1.60372	2.07811	0.00103906
341	MAPK11	ENSG00000185386	Q15759	MK11_HUMAN	Mitogen-activated protein kinase 11	-1.5801	-1.58315	4.2904	0.0021452
342	RAB11FIP1	ENSG00000156675	Q6WKZ4	RFIP1_HUMAN	Rab11 family-interacting protein 1	-1.65016	-1.65308	4.23941	0.0021197
343	CREB5	ENSG00000146592	Q02930	CREB5_HUMAN	Cyclic AMP-responsive element-binding protein 5	-1.6592	-1.70695	2.02218	0.00101109
344	EFNB2	ENSG00000125266	P52799	EFNB2_HUMAN	Ephrin-B2	-1.69171	-1.7019	3.08163	0.00154082
345	COL12A1	ENSG00000111799	Q99715	COCA1_HUMAN	Collagen alpha-1	-1.86014	-1.86973	3.72735	0.00186367
346	LMOD1	ENSG00000163431	P29536	LMOD1_HUMAN	Leiomodin-1	-1.87361	-1.88176	2.82151	0.00141075
347	CDK6	ENSG00000105810	Q00534	CDK6_HUMAN	Cyclin-dependent kinase 6	-2.01879	-2.03504	2.98615	0.00149308
348	DHRS2	ENSG00000100867	Q13268	DHRS2_HUMAN	Dehydrogenase/reductase SDR family member 2, mitochondrial	-2.21351	-2.22979	2.45492	0.00122746
349	CNN1	ENSG00000130176	P51911	CNN1_HUMAN	Calponin-1	-2.34678	-2.36513	2.19308	0.00109654
350	CPA4	ENSG00000128510	Q9UI42	CBPA4_HUMAN	Carboxypeptidase A4	-2.92753	-2.97436	2.13755	0.00106878

## Sheet: Dataset 1.4
Supplementary dataset 1.4. Differentially expressed genes (DEGs) identified after incubation of hBMECs with Lbp
No.	Gene_name	ENSEMBLGENE	Entry (UNIPROT)	Entry name	Protein names	logFC	unshrunk.logFC	logCPM	PValue
1	CLEC4E	ENSG00000166523	Q9ULY5	CLC4E_HUMAN	C-type lectin domain family 4 member E	7.25565	7.6643	3.93691	9.82723e-20
2	SAA2	ENSG00000134339	P0DJI9	SAA2_HUMAN	Serum amyloid A-2 protein	6.01187	6.01838	7.19955	1.43564e-32
3	HSD11B1	ENSG00000117594	P28845	DHI1_HUMAN	Corticosteroid 11-beta-dehydrogenase isozyme 1	5.77412	5.96165	2.38392	2.17349e-17
4	SAA1	ENSG00000173432	P0DJI8	SAA1_HUMAN	Serum amyloid A-1 protein	4.74832	4.74972	8.34779	1.79112e-27
5	LTB	ENSG00000227507	Q06643	TNFC_HUMAN	Lymphotoxin-beta	4.58399	4.60237	7.98377	1.39258e-18
6	TNFAIP6	ENSG00000123610	P98066	TSG6_HUMAN	Tumor necrosis factor-inducible gene 6 protein	4.47097	4.77665	5.45668	2.78015e-12
7	CCL20	ENSG00000115009	P78556	CCL20_HUMAN	C-C motif chemokine 20	4.37026	4.67494	4.39098	1.07105e-09
8	LINC02015	ENSG00000231574				4.3559	4.46472	3.08961	2.90684e-12
9	LRG1	ENSG00000171236	P02750	A2GL_HUMAN	Leucine-rich alpha-2-glycoprotein	4.159	4.1832	3.79854	2.02761e-20
10	CCL2	ENSG00000108691	P13500	CCL2_HUMAN	C-C motif chemokine 2	4.13668	4.14471	8.22678	8.40248e-15
11	MRGPRX3	ENSG00000179826	Q96LB0	MRGX3_HUMAN	Mas-related G-protein coupled receptor member X3	4.0762	5.02464	2.72355	6.7548e-08
12	PI3	ENSG00000124102	P19957	ELAF_HUMAN	Elafin	4.05875	4.30458	2.14575	7.46152e-11
13	IL1RL1	ENSG00000115602	Q01638	ILRL1_HUMAN	Interleukin-1 receptor-like 1	4.02464	4.02659	6.09465	1.38414e-15
14	IL4I1	ENSG00000104951	Q96RQ9	OXLA_HUMAN	L-amino-acid oxidase	3.87859	3.95478	3.97294	3.43325e-14
15	TLR2	ENSG00000137462	O60603	TLR2_HUMAN	Toll-like receptor 2	3.79083	3.80472	5.75575	1.25072e-18
16	G0S2	ENSG00000123689	P27469	G0S2_HUMAN	G0/G1 switch protein 2	3.64186	3.65925	5.53872	4.26905e-12
17	SERPINE2	ENSG00000135919	P07093	GDN_HUMAN	Glia-derived nexin	3.62059	3.62131	9.84627	2.23642e-28
18	CXCL8	ENSG00000169429	P10145	IL8_HUMAN	Interleukin-8	3.60052	3.6163	8.04589	3.51973e-15
19	CXCL11	ENSG00000169248	O14625	CXL11_HUMAN	C-X-C motif chemokine 11	3.59117	3.62811	6.18478	3.41085e-14
20	CTSS	ENSG00000163131	P25774	CATS_HUMAN	Cathepsin S	3.55722	3.56782	6.00806	5.75678e-22
21	NEURL3	ENSG00000163121	Q96EH8	NEUL3_HUMAN	E3 ubiquitin-protein ligase NEURL3	3.54441	3.65835	4.79123	2.85955e-12
22	LIPG	ENSG00000101670	Q9Y5X9	LIPE_HUMAN	Endothelial lipase	3.53151	3.5569	3.90994	3.24902e-15
23	SOD2	ENSG00000112096	P04179	SODM_HUMAN	Superoxide dismutase [Mn], mitochondrial	3.4325	3.43285	10.0439	1.45829e-21
24	IL18R1	ENSG00000115604	Q13478	IL18R_HUMAN	Interleukin-18 receptor 1	3.31244	3.32662	3.18815	1.54505e-12
25	CXCL6	ENSG00000124875	P80162	CXCL6_HUMAN	C-X-C motif chemokine 6	3.30343	3.3694	4.95082	6.47054e-12
26	IL24	ENSG00000162892	Q13007	IL24_HUMAN	Interleukin-24	3.23997	3.27497	3.69487	3.81453e-13
27	TNFSF13B	ENSG00000102524	Q9Y275	TN13B_HUMAN	Tumor necrosis factor ligand superfamily member 13B	3.21121	3.21515	7.5953	1.08575e-13
28	CXCL5	ENSG00000163735	P42830	CXCL5_HUMAN	C-X-C motif chemokine 5	3.20625	3.23428	5.26508	1.69334e-14
29	SELE	ENSG00000007908	P16581	LYAM2_HUMAN	E-selectin	3.1937	3.72	4.20865	6.64259e-07
30	CXCL10	ENSG00000169245	P02778	CXL10_HUMAN	C-X-C motif chemokine 10	3.16609	3.19743	7.22884	1.18464e-11
31	VCAM1	ENSG00000162692	P19320	VCAM1_HUMAN	Vascular cell adhesion protein 1	3.12479	3.15453	6.33426	6.82696e-13
32	CXCL1	ENSG00000163739	P09341	GROA_HUMAN	Growth-regulated alpha protein	3.10735	3.11038	9.07502	7.07008e-19
33	PLA1A	ENSG00000144837	Q53H76	PLA1A_HUMAN	Phospholipase A1 member A	3.07554	3.11007	3.26083	1.08662e-12
34	AMTN	ENSG00000187689	Q6UX39	AMTN_HUMAN	Amelotin	3.02105	3.06089	2.38182	6.32466e-11
35	RARRES1	ENSG00000118849	P49788	TIG1_HUMAN	Retinoic acid receptor responder protein 1	2.97032	3.0566	2.18056	5.20025e-10
36	LST1	ENSG00000204482	O00453	LST1_HUMAN	Leukocyte-specific transcript 1 protein	2.96619	3.48306	3.84029	4.13341e-06
37	STC1	ENSG00000159167	P52823	STC1_HUMAN	Stanniocalcin-1	2.92853	2.97736	2.70733	1.84906e-11
38	C15orf48	ENSG00000166920	Q9C002	NMES1_HUMAN	Normal mucosa of esophagus-specific gene 1 protein	2.89565	2.90454	6.83609	8.82076e-13
39	AC083967.1	ENSG00000254337				2.86253	2.9089	2.47374	2.17852e-09
40	AIF1	ENSG00000204472	P55008	AIF1_HUMAN	Allograft inflammatory factor 1	2.83201	1.44269e+08	3.7238	1.11743e-05
41	GBP5	ENSG00000154451	Q96PP8	GBP5_HUMAN	Guanylate-binding protein 5	2.78286	2.87371	3.47712	7.23267e-09
42	ANGPTL1	ENSG00000116194	O95841	ANGL1_HUMAN	Angiopoietin-related protein 1	2.76914	2.83525	2.63638	1.46617e-09
43	CLDN14	ENSG00000159261	O95500	CLD14_HUMAN	Claudin-14	2.61686	2.63924	5.14293	1.98502e-11
44	CSF3	ENSG00000108342	P09919	CSF3_HUMAN	Granulocyte colony-stimulating factor	2.59014	2.69435	3.21853	5.69e-07
45	LGALS9	ENSG00000168961	O00182	LEG9_HUMAN	Galectin-9	2.56095	2.56235	7.37921	3.71419e-10
46	MIR3142HG	ENSG00000253522				2.55563	2.66923	2.96881	1.25251e-07
47	BTC	ENSG00000174808	P35070	BTC_HUMAN	Probetacellulin [Cleaved into: Betacellulin	2.53445	2.57917	2.87513	6.68172e-09
48	AL078604.2	ENSG00000237927				2.52752	2.66775	4.72761	1.90545e-07
49	RASGRP3	ENSG00000152689	Q8IV61	GRP3_HUMAN	Ras guanyl-releasing protein 3	2.52751	2.68666	2.12272	4.56911e-07
50	C3	ENSG00000125730	P01024	CO3_HUMAN	Complement C3	2.49352	2.50974	3.54149	7.1389e-12
51	TNF	ENSG00000232810	P01375	TNFA_HUMAN	Tumor necrosis factor	2.48636	3.34379	3.33135	7.91948e-06
52	CX3CL1	ENSG00000006210	P78423	X3CL1_HUMAN	Fractalkine	2.48315	2.70013	3.79304	2.23723e-06
53	IL6	ENSG00000136244	P05231	IL6_HUMAN	Interleukin-6	2.4657	2.49033	4.83398	1.23236e-07
54	TNFAIP3	ENSG00000118503	P21580	TNAP3_HUMAN	Tumor necrosis factor alpha-induced protein 3	2.4367	2.43999	8.16539	8.35191e-16
55	USP30-AS1	ENSG00000256262				2.43214	2.48176	3.06342	1.86378e-08
56	SOCS3	ENSG00000184557	O14543	SOCS3_HUMAN	Suppressor of cytokine signaling 3	2.42609	2.42962	4.75693	8.83482e-11
57	CCDC71L	ENSG00000253276	Q8N9Z2	CC71L_HUMAN	Coiled-coil domain-containing protein 71L	2.40782	2.41012	5.68274	2.53985e-14
58	LAMB3	ENSG00000196878	Q13751	LAMB3_HUMAN	Laminin subunit beta-3	2.40562	2.41264	5.57045	2.36065e-13
59	LAMP3	ENSG00000078081	Q9UQV4	LAMP3_HUMAN	Lysosome-associated membrane glycoprotein 3	2.40118	2.40342	6.25826	4.37331e-12
60	HAPLN3	ENSG00000140511	Q96S86	HPLN3_HUMAN	Hyaluronan and proteoglycan link protein 3	2.40003	2.41944	3.4671	9.51247e-11
61	BIRC3	ENSG00000023445	Q13489	BIRC3_HUMAN	Baculoviral IAP repeat-containing protein 3	2.36685	2.36797	7.60147	3.25868e-17
62	IRAK2	ENSG00000134070	O43187	IRAK2_HUMAN	Interleukin-1 receptor-associated kinase-like 2	2.35468	2.36895	4.78757	2.87748e-13
63	LINC01537	ENSG00000227467				2.35031	2.40145	2.00653	2.37761e-08
64	CXCL2	ENSG00000081041	P19875	CXCL2_HUMAN	C-X-C motif chemokine 2	2.34756	2.35619	6.5989	5.6103e-10
65	AL138724.1	ENSG00000272269				2.31744	2.32739	4.18745	3.14252e-12
66	IRF6	ENSG00000117595	O14896	IRF6_HUMAN	Interferon regulatory factor 6	2.31336	2.32227	3.43789	2.04289e-10
67	DEPP1	ENSG00000165507	Q9NTK1	DEPP1_HUMAN	Protein DEPP1	2.29088	2.29218	5.67382	3.73352e-14
68	C1S	ENSG00000182326	P09871	C1S_HUMAN	Complement C1s subcomponent	2.28069	2.28273	6.58897	4.75172e-16
69	NRCAM	ENSG00000091129	Q92823	NRCAM_HUMAN	Neuronal cell adhesion molecule	2.25103	2.25425	4.55013	4.35448e-10
70	ZC3H12A	ENSG00000163874	Q5D1E8	ZC12A_HUMAN	Endoribonuclease ZC3H12A	2.23831	2.24016	7.50088	2.0368e-11
71	C1R	ENSG00000159403	P00736	C1R_HUMAN	Complement C1r subcomponent	2.2361	2.23634	9.01845	1.88083e-12
72	CXCL3	ENSG00000163734	P19876	CXCL3_HUMAN	C-X-C motif chemokine 3	2.22726	2.28519	4.81988	1.47403e-07
73	ICAM1	ENSG00000090339	P05362	ICAM1_HUMAN	Intercellular adhesion molecule 1	2.21979	2.22702	5.03196	7.70179e-12
74	RELB	ENSG00000104856	Q01201	RELB_HUMAN	Transcription factor RelB	2.21158	2.21454	6.27359	1.36136e-11
75	TRAPPC3L	ENSG00000173626	Q5T215	TPC3L_HUMAN	Trafficking protein particle complex subunit 3-like protein	2.18518	2.25309	2.32756	8.10614e-07
76	FLJ31104	ENSG00000227908				2.16479	2.37167	2.00242	1.0347e-05
77	HLA-F	ENSG00000204642	P30511	HLAF_HUMAN	HLA class I histocompatibility antigen, alpha chain F	2.15467	2.15515	8.14664	8.53501e-10
78	ITGB8	ENSG00000105855	P26012	ITB8_HUMAN	Integrin beta-8	2.14978	2.17483	2.35612	1.10279e-07
79	ACKR1	ENSG00000213088	Q16570	ACKR1_HUMAN	Atypical chemokine receptor 1	2.14471	2.15849	2.25632	9.4089e-08
80	XXYLT1-AS2	ENSG00000230266				2.10291	2.11134	3.55262	1.00894e-10
81	TRAF1	ENSG00000056558	Q13077	TRAF1_HUMAN	TNF receptor-associated factor 1	2.06771	2.07781	5.33323	6.80865e-10
82	AREG	ENSG00000109321	P15514	AREG_HUMAN	Amphiregulin	2.06526	2.07217	3.34848	2.06212e-09
83	IL7R	ENSG00000168685	P16871	IL7RA_HUMAN	Interleukin-7 receptor subunit alpha	2.06121	2.0937	3.57536	4.91967e-08
84	SHISA3	ENSG00000178343	A0PJX4	SHSA3_HUMAN	Protein shisa-3 homolog	2.05859	2.06625	3.17299	3.29698e-09
85	SLPI	ENSG00000124107	P03973	SLPI_HUMAN	Antileukoproteinase	2.05675	2.05818	5.4025	5.94225e-10
86	CEACAM1	ENSG00000079385	P13688	CEAM1_HUMAN	Carcinoembryonic antigen-related cell adhesion molecule 1	2.0448	2.05974	3.42936	4.4666e-09
87	MYCT1	ENSG00000120279	Q8N699	MYCT1_HUMAN	Myc target protein 1	2.03199	2.0348	4.40101	2.70128e-10
88	GIMAP4	ENSG00000133574	Q9NUV9	GIMA4_HUMAN	GTPase IMAP family member 4	2.03127	2.04251	3.17259	5.13913e-09
89	SIRPB1	ENSG00000101307	O00241	SIRB1_HUMAN	Signal-regulatory protein beta-1	2.02498	2.05093	2.70703	2.17125e-07
90	ANGPT2	ENSG00000091879	O15123	ANGP2_HUMAN	Angiopoietin-2	2.02472	2.03404	3.96234	1.06265e-09
91	RTP4	ENSG00000136514	Q96DX8	RTP4_HUMAN	Receptor-transporting protein 4	2.01383	2.0207	4.88118	3.53439e-08
92	CSF1	ENSG00000184371	P09603	CSF1_HUMAN	Macrophage colony-stimulating factor 1	2.0129	2.0153	6.10764	5.34676e-10
93	CD70	ENSG00000125726	P32970	CD70_HUMAN	CD70 antigen	2.00611	2.05866	2.49553	4.03305e-07
94	CCL5	ENSG00000271503	P13501	CCL5_HUMAN	C-C motif chemokine 5	2.00055	2.00238	7.23346	8.89723e-12
95	JAK3	ENSG00000105639	P52333	JAK3_HUMAN	Tyrosine-protein kinase JAK3	1.98757	2.00154	3.15198	3.07349e-08
96	TFPI2	ENSG00000105825	P48307	TFPI2_HUMAN	Tissue factor pathway inhibitor 2	1.98573	1.98757	7.44237	5.21169e-12
97	GBP1P1	ENSG00000225492				1.9829	2.00743	4.04863	8.81765e-08
98	MPP4	ENSG00000082126	Q96JB8	MPP4_HUMAN	MAGUK p55 subfamily member 4	1.97635	2.12074	3.56958	1.51083e-05
99	MAB21L2	ENSG00000181541	Q9Y586	MB212_HUMAN	Protein mab-21-like 2	1.95778	1.98059	2.94176	2.99344e-07
100	DNER	ENSG00000187957	Q8NFT8	DNER_HUMAN	Delta and Notch-like epidermal growth factor-related receptor	1.95303	1.95328	8.52487	7.85125e-12
101	ADM	ENSG00000148926	P35318	ADML_HUMAN	ADM [Cleaved into: Adrenomedullin	1.93408	1.93424	8.63262	2.32149e-13
102	IL23A	ENSG00000110944	Q9NPF7	IL23A_HUMAN	Interleukin-23 subunit alpha	1.91798	1.96956	3.80601	9.37936e-07
103	NAMPT	ENSG00000105835	P43490	NAMPT_HUMAN	Nicotinamide phosphoribosyltransferase	1.90241	1.90262	8.66522	1.8614e-13
104	TNFAIP2	ENSG00000185215	Q03169	TNAP2_HUMAN	Tumor necrosis factor alpha-induced protein 2	1.89712	1.90571	5.9666	1.25752e-09
105	LINC00520	ENSG00000258791				1.89332	1.89522	5.78901	3.33283e-09
106	HECW2	ENSG00000138411	Q9P2P5	HECW2_HUMAN	E3 ubiquitin-protein ligase HECW2	1.88971	1.89942	4.08795	2.93411e-09
107	ABCA1	ENSG00000165029	O95477	ABCA1_HUMAN	ATP-binding cassette sub-family A member 1	1.87485	1.88441	3.36504	7.54216e-09
108	AL357060.1	ENSG00000237499				1.85522	2.01774	4.413	2.01807e-05
109	TNFSF10	ENSG00000121858	P50591	TNF10_HUMAN	Tumor necrosis factor ligand superfamily member 10	1.843	1.84352	8.89881	6.62962e-09
110	SIRPB2	ENSG00000196209	Q5JXA9	SIRB2_HUMAN	Signal-regulatory protein beta-2	1.82187	1.82702	3.79712	2.23615e-07
111	FBXO32	ENSG00000156804	Q969P5	FBX32_HUMAN	F-box only protein 32	1.79251	1.7933	5.97243	4.66208e-12
112	NOD2	ENSG00000167207	Q9HC29	NOD2_HUMAN	Nucleotide-binding oligomerization domain-containing protein 2	1.78572	1.90747	2.73985	7.40211e-06
113	FBLN5	ENSG00000140092	Q9UBX5	FBLN5_HUMAN	Fibulin-5	1.78	1.78173	4.73065	1.21772e-10
114	HSH2D	ENSG00000196684	Q96JZ2	HSH2D_HUMAN	Hematopoietic SH2 domain-containing protein	1.77749	1.78884	4.04297	2.59225e-07
115	MMP1	ENSG00000196611	P03956	MMP1_HUMAN	Interstitial collagenase	1.77659	2.00973	2.76296	3.14693e-05
116	ESM1	ENSG00000164283	Q9NQ30	ESM1_HUMAN	Endothelial cell-specific molecule 1	1.7653	1.77057	4.2152	4.3131e-09
117	CETP	ENSG00000087237	P11597	CETP_HUMAN	Cholesteryl ester transfer protein	1.76064	1.77235	2.66038	1.06058e-06
118	RIPOR3	ENSG00000042062	Q96MK2	RIPR3_HUMAN	RIPOR family member 3	1.75299	1.75906	3.99205	1.25911e-06
119	JUNB	ENSG00000171223	P17275	JUNB_HUMAN	Transcription factor jun-B	1.74168	1.74267	7.40105	5.92964e-09
120	VEGFC	ENSG00000150630	P49767	VEGFC_HUMAN	Vascular endothelial growth factor C	1.72921	1.75996	2.84169	5.90007e-06
121	SLC16A6	ENSG00000108932	O15403	MOT7_HUMAN	Monocarboxylate transporter 7	1.72358	1.7321	3.49555	5.2343e-08
122	PSTPIP2	ENSG00000152229	Q9H939	PPIP2_HUMAN	Proline-serine-threonine phosphatase-interacting protein 2	1.70351	1.71159	5.14253	3.72114e-08
123	KCTD8	ENSG00000183783	Q6ZWB6	KCTD8_HUMAN	BTB/POZ domain-containing protein KCTD8	1.68071	1.68386	4.12887	3.20937e-08
124	MX2	ENSG00000183486	P20592	MX2_HUMAN	Interferon-induced GTP-binding protein Mx2	1.6754	1.67561	9.02775	5.27585e-08
125	BEST1	ENSG00000167995	O76090	BEST1_HUMAN	Bestrophin-1	1.66992	1.69407	2.19923	3.89946e-06
126	PSD	ENSG00000059915	A5PKW4	PSD1_HUMAN	PH and SEC7 domain-containing protein 1	1.66309	1.71622	2.16325	1.35695e-05
127	NFKB2	ENSG00000077150	Q00653	NFKB2_HUMAN	Nuclear factor NF-kappa-B p100 subunit	1.66232	1.66688	4.99628	1.89797e-07
128	NFKBIE	ENSG00000146232	O00221	IKBE_HUMAN	NF-kappa-B inhibitor epsilon	1.65609	1.66088	4.7005	3.53847e-08
129	AC136475.9	ENSG00000270972				1.65452	1.67919	2.7309	4.41727e-06
130	ITPKC	ENSG00000086544	Q96DU7	IP3KC_HUMAN	Inositol-trisphosphate 3-kinase C	1.65438	1.65801	3.63554	4.50601e-08
131	IGFBP1	ENSG00000146678	P08833	IBP1_HUMAN	Insulin-like growth factor-binding protein 1	1.6405	1.6415	5.22676	6.09098e-08
132	IGFBP3	ENSG00000146674	P17936	IBP3_HUMAN	Insulin-like growth factor-binding protein 3	1.6284	1.62934	4.97809	2.81969e-08
133	PTX3	ENSG00000163661	P26022	PTX3_HUMAN	Pentraxin-related protein PTX3	1.62641	1.62655	10.3126	1.38504e-09
134	PID1	ENSG00000153823	Q7Z2X4	PCLI1_HUMAN	PTB-containing, cubilin and LRP1-interacting protein	1.62093	1.62383	4.78122	1.20534e-08
135	BCL6	ENSG00000113916	P41182	BCL6_HUMAN	B-cell lymphoma 6 protein	1.62028	1.6212	6.26507	8.24517e-10
136	GBP2	ENSG00000162645	P32456	GBP2_HUMAN	Guanylate-binding protein 2	1.60878	1.60932	8.03714	6.65937e-10
137	RAPGEF5	ENSG00000136237	Q92565	RPGF5_HUMAN	Rap guanine nucleotide exchange factor 5	1.60601	1.6078	5.58556	4.09055e-09
138	RND1	ENSG00000172602	Q92730	RND1_HUMAN	Rho-related GTP-binding protein Rho6	1.59792	1.61349	3.83088	8.65606e-06
139	DNAH5	ENSG00000039139	Q8TE73	DYH5_HUMAN	Dynein heavy chain 5, axonemal	1.59396	1.6079	2.31944	1.41489e-06
140	IL32	ENSG00000008517	P24001	IL32_HUMAN	Interleukin-32	1.59174	1.59365	5.80499	5.64218e-08
141	FBXO6	ENSG00000116663	Q9NRD1	FBX6_HUMAN	F-box only protein 6	1.5887	1.60309	2.83357	4.07121e-06
142	ADGRG1	ENSG00000205336	Q9Y653	AGRG1_HUMAN	Adhesion G-protein coupled receptor G1	1.585	1.5859	5.73975	4.09549e-09
143	CNKSR3	ENSG00000153721	Q6P9H4	CNKR3_HUMAN	Connector enhancer of kinase suppressor of ras 3	1.5836	1.58575	5.54786	9.12174e-09
144	SBF2-AS1	ENSG00000246273				1.58319	1.58906	3.03734	1.28275e-06
145	SLC2A6	ENSG00000160326	Q9UGQ3	GTR6_HUMAN	Solute carrier family 2, facilitated glucose transporter member 6	1.58069	1.5824	6.28933	5.00832e-09
146	NFKBIA	ENSG00000100906	P25963	IKBA_HUMAN	NF-kappa-B inhibitor alpha	1.57434	1.57443	10.0481	1.76369e-09
147	PLA2G4C	ENSG00000105499	Q9UP65	PA24C_HUMAN	Cytosolic phospholipase A2 gamma	1.57398	1.57814	4.80623	5.30453e-08
148	KIF21B	ENSG00000116852	O75037	KI21B_HUMAN	Kinesin-like protein KIF21B	1.56019	1.56919	2.41682	9.31545e-07
149	TTC39A	ENSG00000085831	Q5SRH9	TT39A_HUMAN	Tetratricopeptide repeat protein 39A	1.55586	1.58796	2.71055	6.77107e-06
150	KCNJ2	ENSG00000123700	P63252	KCNJ2_HUMAN	Inward rectifier potassium channel 2	1.54836	1.55368	3.8082	9.54142e-07
151	ISG20	ENSG00000172183	Q96AZ6	ISG20_HUMAN	Interferon-stimulated gene 20 kDa protein	1.5379	1.53839	8.08895	1.77895e-08
152	TM4SF1	ENSG00000169908	P30408	T4S1_HUMAN	Transmembrane 4 L6 family member 1	1.53583	1.53588	10.4463	4.96724e-09
153	LINC02154	ENSG00000235385				1.52363	1.56005	2.28776	1.42913e-05
154	C1RL	ENSG00000139178	Q9NZP8	C1RL_HUMAN	Complement C1r subcomponent-like protein	1.52352	1.52527	4.81762	4.01333e-08
155	HIST3H2A	ENSG00000181218	Q7L7L0	H2A3_HUMAN	Histone H2A type 3	1.52338	1.52856	3.54979	3.47055e-07
156	SUSD6	ENSG00000100647	Q92537	SUSD6_HUMAN	Sushi domain-containing protein 6	1.51762	1.51814	6.63639	6.038e-08
157	ALPL	ENSG00000162551	P05186	PPBT_HUMAN	Alkaline phosphatase, tissue-nonspecific isozyme	1.51057	1.51574	3.08278	5.48825e-07
158	FLT1	ENSG00000102755	P17948	VGFR1_HUMAN	Vascular endothelial growth factor receptor 1	1.51013	1.51198	5.08134	5.67017e-07
159	LACC1	ENSG00000179630	Q8IV20	LACC1_HUMAN	Laccase domain-containing protein 1	1.50981	1.51308	4.62242	1.23196e-07
160	CMPK2	ENSG00000134326	Q5EBM0	CMPK2_HUMAN	UMP-CMP kinase 2, mitochondrial	1.50738	1.50782	7.58358	9.83372e-07
161	DSE	ENSG00000111817	Q9UL01	DSE_HUMAN	Dermatan-sulfate epimerase	1.50694	1.50859	5.9793	2.78164e-08
162	IFIH1	ENSG00000115267	Q9BYX4	IFIH1_HUMAN	Interferon-induced helicase C domain-containing protein 1	1.50363	1.50388	9.10034	3.14277e-07
163	CLDN5	ENSG00000184113	O00501	CLD5_HUMAN	Claudin-5	1.49577	1.49822	3.91355	1.90878e-07
164	VWA5A	ENSG00000110002	O00534	VMA5A_HUMAN	von Willebrand factor A domain-containing protein 5A	1.49371	1.49408	7.16048	9.94523e-09
165	CCDC146	ENSG00000135205	Q8IYE0	CC146_HUMAN	Coiled-coil domain-containing protein 146	1.49135	1.50363	2.35962	3.84849e-06
166	#N/A	ENSG00000254667				1.48972	1.49343	3.78617	6.35475e-07
167	IL1A	ENSG00000115008	P01583	IL1A_HUMAN	Interleukin-1 alpha	1.48919	1.59974	3.72534	2.81811e-05
168	HIST1H2AC	ENSG00000180573	Q93077	H2A1C_HUMAN	Histone H2A type 1-C	1.48762	1.49125	4.0259	4.02075e-07
169	NDRG4	ENSG00000103034	Q9ULP0	NDRG4_HUMAN	Protein NDRG4	1.47574	1.47588	7.9104	5.97972e-07
170	APOD	ENSG00000189058	P05090	APOD_HUMAN	Apolipoprotein D	1.47407	1.47718	3.71835	5.38343e-07
171	TRIM22	ENSG00000132274	Q8IYM9	TRI22_HUMAN	E3 ubiquitin-protein ligase TRIM22	1.4661	1.46669	7.19979	4.98071e-07
172	LPAR6	ENSG00000139679	P43657	LPAR6_HUMAN	Lysophosphatidic acid receptor 6	1.46503	1.46873	4.12572	3.68965e-07
173	VDR	ENSG00000111424	P11473	VDR_HUMAN	Vitamin D3 receptor	1.45975	1.4626	4.34084	2.73461e-07
174	CALCRL	ENSG00000064989	Q16602	CALRL_HUMAN	Calcitonin gene-related peptide type 1 receptor	1.45102	1.4537	4.48448	1.59081e-06
175	C1QTNF1	ENSG00000173918	Q9BXJ1	C1QT1_HUMAN	Complement C1q tumor necrosis factor-related protein 1	1.4357	1.44116	5.06107	1.10544e-06
176	ASS1	ENSG00000130707	P00966	ASSY_HUMAN	Argininosuccinate synthase	1.43456	1.44416	2.70231	3.85673e-06
177	CEMIP2	ENSG00000135048	Q9UHN6	CEIP2_HUMAN	Cell surface hyaluronidase	1.43276	1.43332	6.05866	9.74695e-07
178	GALNT15	ENSG00000131386	Q8N3T1	GLT15_HUMAN	Polypeptide N-acetylgalactosaminyltransferase 15	1.42192	1.42257	5.29601	1.00965e-07
179	LGMN	ENSG00000100600	Q99538	LGMN_HUMAN	Legumain	1.42028	1.42143	5.97162	9.14383e-07
180	USP54	ENSG00000166348	Q70EL1	UBP54_HUMAN	Inactive ubiquitin carboxyl-terminal hydrolase 54	1.41313	1.41678	5.11682	5.0186e-07
181	PTGIR	ENSG00000160013	P43119	PI2R_HUMAN	Prostacyclin receptor	1.40894	1.43646	2.33829	1.86482e-05
182	ANGPT1	ENSG00000154188	Q15389	ANGP1_HUMAN	Angiopoietin-1	1.40894	1.41898	2.29816	6.05068e-06
183	CD47	ENSG00000196776	Q08722	CD47_HUMAN	Leukocyte surface antigen CD47	1.40811	1.40863	7.35575	5.30477e-07
184	AP006248.3	ENSG00000279903				1.40547	1.432	2.15	1.4476e-05
185	GCH1	ENSG00000131979	P30793	GCH1_HUMAN	GTP cyclohydrolase 1	1.40349	1.40538	5.91103	4.34545e-06
186	ETV7	ENSG00000010030	Q9Y603	ETV7_HUMAN	Transcription factor ETV7	1.39523	1.39874	4.9531	3.61416e-06
187	CA2	ENSG00000104267	P00918	CAH2_HUMAN	Carbonic anhydrase 2	1.3944	1.39559	5.56958	6.55904e-07
188	FOXC1	ENSG00000054598	Q12948	FOXC1_HUMAN	Forkhead box protein C1	1.3943	1.41466	2.81582	6.98178e-06
189	TM4SF18	ENSG00000163762	Q96CE8	T4S18_HUMAN	Transmembrane 4 L6 family member 18	1.39286	1.39892	3.22255	5.53406e-06
190	SECTM1	ENSG00000141574	Q8WVN6	SCTM1_HUMAN	Secreted and transmembrane protein 1	1.39161	1.39214	7.36176	6.04915e-07
191	CCR10	ENSG00000184451	P46092	CCR10_HUMAN	C-C chemokine receptor type 10	1.39128	1.39397	4.13589	3.69167e-06
192	IZUMO1	ENSG00000182264	Q8IYV9	IZUM1_HUMAN	Izumo sperm-egg fusion protein 1	1.39099	1.42864	2.13296	1.93617e-05
193	BAMBI	ENSG00000095739	Q13145	BAMBI_HUMAN	BMP and activin membrane-bound inhibitor homolog	1.3814	1.38789	2.69093	3.02032e-06
194	TMEM132A	ENSG00000006118	Q24JP5	T132A_HUMAN	Transmembrane protein 132A	1.37813	1.38803	3.86916	5.86985e-06
195	HIST2H2BE	ENSG00000184678	Q16778	H2B2E_HUMAN	Histone H2B type 2-E	1.37629	1.37945	4.00001	1.07383e-06
196	TFPI	ENSG00000003436	P10646	TFPI1_HUMAN	Tissue factor pathway inhibitor	1.37472	1.37485	8.50403	1.29521e-07
197	EFNA1	ENSG00000169242	P20827	EFNA1_HUMAN	Ephrin-A1	1.36747	1.36787	7.66163	1.04906e-06
198	IL27RA	ENSG00000104998	Q6UWB1	I27RA_HUMAN	Interleukin-27 receptor subunit alpha	1.36646	1.37069	3.30562	2.28891e-06
199	SERPINE1	ENSG00000106366	P05121	PAI1_HUMAN	Plasminogen activator inhibitor 1	1.36292	1.36294	11.252	9.37554e-07
200	ADAMTS3	ENSG00000156140	O15072	ATS3_HUMAN	A disintegrin and metalloproteinase with thrombospondin motifs 3	1.36283	1.37751	2.11457	1.30424e-05
201	MAFF	ENSG00000185022	Q9ULX9	MAFF_HUMAN	Transcription factor MafF	1.36079	1.36192	6.61434	2.85444e-07
202	GIMAP2	ENSG00000106560	Q9UG22	GIMA2_HUMAN	GTPase IMAP family member 2	1.36031	1.37118	2.71905	1.08924e-05
203	ARID5A	ENSG00000196843	Q03989	ARI5A_HUMAN	AT-rich interactive domain-containing protein 5A	1.35972	1.36203	5.32628	1.56381e-06
204	RFLNA	ENSG00000178882	Q6ZTI6	RFLA_HUMAN	Refilin-A	1.35784	1.38244	2.74769	1.3775e-05
205	DSP	ENSG00000096696	P15924	DESP_HUMAN	Desmoplakin	1.35344	1.35792	5.7788	7.27809e-06
206	KIF17	ENSG00000117245	Q9P2E2	KIF17_HUMAN	Kinesin-like protein KIF17	1.34998	1.36094	2.51575	5.99079e-06
207	RALGAPA2	ENSG00000188559	Q2PPJ7	RGPA2_HUMAN	Ral GTPase-activating protein subunit alpha-2	1.34545	1.34649	5.72225	5.70462e-07
208	GPX3	ENSG00000211445	P22352	GPX3_HUMAN	Glutathione peroxidase 3	1.34079	1.34495	3.44415	2.39034e-06
209	LYN	ENSG00000254087	P07948	LYN_HUMAN	Tyrosine-protein kinase Lyn	1.33756	1.33869	5.73064	4.9008e-07
210	LAP3	ENSG00000002549	P28838	AMPL_HUMAN	Cytosol aminopeptidase	1.33357	1.33367	9.73006	4.99982e-07
211	GPRC5B	ENSG00000167191	Q9NZH0	GPC5B_HUMAN	G-protein coupled receptor family C group 5 member B	1.32513	1.32535	8.15351	1.1742e-06
212	IFI35	ENSG00000068079	P80217	IN35_HUMAN	Interferon-induced 35 kDa protein	1.31323	1.31374	7.08304	5.03609e-06
213	WHAMMP2	ENSG00000248334				1.31039	1.31199	4.74107	1.19116e-06
214	OAS1	ENSG00000089127	P00973	OAS1_HUMAN	2'-5'-oligoadenylate synthase 1	1.30625	1.30651	8.16149	2.32742e-06
215	GBP4	ENSG00000162654	Q96PP9	GBP4_HUMAN	Guanylate-binding protein 4	1.30424	1.30479	7.97398	5.60037e-07
216	PIK3IP1	ENSG00000100100	Q96FE7	P3IP1_HUMAN	Phosphoinositide-3-kinase-interacting protein 1	1.30147	1.30253	4.92094	1.15991e-06
217	AC009133.1	ENSG00000238045				1.29724	1.30248	4.28196	8.34131e-06
218	ERN1	ENSG00000178607	O75460	ERN1_HUMAN	Serine/threonine-protein kinase/endoribonuclease IRE1	1.29641	1.30764	3.12016	7.57102e-06
219	SCARF1	ENSG00000074660	Q14162	SREC_HUMAN	Scavenger receptor class F member 1	1.2947	1.29892	3.58998	3.7733e-06
220	ZNF608	ENSG00000168916	Q9ULD9	ZN608_HUMAN	Zinc finger protein 608	1.29388	1.29463	5.75103	8.1247e-07
221	TMEM171	ENSG00000157111	Q8WVE6	TM171_HUMAN	Transmembrane protein 171	1.2927	1.29506	5.52045	2.07946e-05
222	SPSB1	ENSG00000171621	Q96BD6	SPSB1_HUMAN	SPRY domain-containing SOCS box protein 1	1.28707	1.29052	4.21335	2.85959e-06
223	B4GALT1	ENSG00000086062	P15291	B4GT1_HUMAN	Beta-1,4-galactosyltransferase 1	1.28573	1.2858	9.46796	9.12118e-07
224	AC009549.1	ENSG00000270607				1.28502	1.28791	4.94652	3.66127e-06
225	EDN2	ENSG00000127129	P20800	EDN2_HUMAN	Endothelin-2	1.27875	1.28226	2.96068	1.43993e-05
226	CHST2	ENSG00000175040	Q9Y4C5	CHST2_HUMAN	Carbohydrate sulfotransferase 2	1.27061	1.27183	4.57808	3.43094e-06
227	PIGV	ENSG00000060642	Q9NUD9	PIGV_HUMAN	GPI mannosyltransferase 2	1.26414	1.27613	2.50416	1.11354e-05
228	HK2	ENSG00000159399	P52789	HXK2_HUMAN	Hexokinase-2	1.25956	1.27642	2.76024	1.46492e-05
229	ADAM8	ENSG00000151651	P78325	ADAM8_HUMAN	Disintegrin and metalloproteinase domain-containing protein 8	1.25906	1.27626	3.44725	1.5646e-05
230	GDF15	ENSG00000130513	Q99988	GDF15_HUMAN	Growth/differentiation factor 15	1.25772	1.25783	9.2125	4.70965e-06
231	BCL3	ENSG00000069399	P20749	BCL3_HUMAN	B-cell lymphoma 3 protein	1.25664	1.25712	7.07555	1.1041e-06
232	AC107959.2	ENSG00000246130				1.24988	1.61197	2.55462	9.24979e-05
233	CA12	ENSG00000074410	O43570	CAH12_HUMAN	Carbonic anhydrase 12	1.24887	1.24943	6.33874	1.32663e-06
234	WTAP	ENSG00000146457	Q15007	FL2D_HUMAN	Pre-mRNA-splicing regulator WTAP	1.24767	1.24818	7.50058	1.29758e-06
235	AC026250.1	ENSG00000245522				1.23944	1.24973	2.33009	2.11753e-05
236	CCRL2	ENSG00000121797	O00421	CCRL2_HUMAN	C-C chemokine receptor-like 2	1.23874	1.26084	2.02355	1.89814e-05
237	FST	ENSG00000134363	P19883	FST_HUMAN	Follistatin	1.23572	1.24267	7.02411	6.28845e-06
238	SH2D3C	ENSG00000095370	Q8N5H7	SH2D3_HUMAN	SH2 domain-containing protein 3C	1.23322	1.23426	5.32299	2.2702e-06
239	TRIB1	ENSG00000173334	Q96RU8	TRIB1_HUMAN	Tribbles homolog 1	1.23109	1.23322	6.15468	3.1467e-06
240	AC112491.1	ENSG00000269888				1.22969	1.23306	3.59587	3.81482e-05
241	TMTC2	ENSG00000179104	Q8N394	TMTC2_HUMAN	Protein O-mannosyl-transferase TMTC2	1.22765	1.23792	2.14756	1.53159e-05
242	MTSS1	ENSG00000170873	O43312	MTSS1_HUMAN	Metastasis suppressor protein 1	1.22739	1.23838	2.91775	1.22489e-05
243	TMEM140	ENSG00000146859	Q9NV12	TM140_HUMAN	Transmembrane protein 140	1.2255	1.23974	2.61167	2.30463e-05
244	PTPRB	ENSG00000127329	P23467	PTPRB_HUMAN	Receptor-type tyrosine-protein phosphatase beta	1.22408	1.22665	4.44172	4.38096e-06
245	WARS	ENSG00000140105	P23381	SYWC_HUMAN	Tryptophan--tRNA ligase, cytoplasmic	1.22391	1.22603	5.86231	3.12269e-06
246	SAMD9L	ENSG00000177409	Q8IVG5	SAM9L_HUMAN	Sterile alpha motif domain-containing protein 9-like	1.22301	1.22339	8.28091	9.15316e-06
247	STEAP1	ENSG00000164647	Q9UHE8	STEA1_HUMAN	Metalloreductase STEAP1	1.22152	1.22319	4.88186	3.43451e-06
248	IL3RA	ENSG00000185291	P26951	IL3RA_HUMAN	Interleukin-3 receptor subunit alpha	1.21826	1.22245	3.2617	7.48899e-06
249	MT1L	ENSG00000260549	Q93083	MT1L_HUMAN	Metallothionein-1L	1.21725	1.21798	5.49065	3.44288e-06
250	CEBPD	ENSG00000221869	P49716	CEBPD_HUMAN	CCAAT/enhancer-binding protein delta	1.21154	1.21194	7.31739	2.05886e-06
251	MT1A	ENSG00000205362	P04731	MT1A_HUMAN	Metallothionein-1A	1.20676	1.20873	3.97504	1.01534e-05
252	LRRC32	ENSG00000137507	Q14392	LRC32_HUMAN	Transforming growth factor beta activator LRRC32	1.20193	1.20281	6.05176	2.8803e-06
253	PDGFRL	ENSG00000104213	Q15198	PGFRL_HUMAN	Platelet-derived growth factor receptor-like protein	1.20051	1.20265	5.03846	4.48421e-06
254	CBLN3	ENSG00000139899	Q6UW01	CBLN3_HUMAN	Cerebellin-3	1.19697	1.2093	2.94155	2.08589e-05
255	THEMIS2	ENSG00000130775	Q5TEJ8	THMS2_HUMAN	Protein THEMIS2	1.1936	1.19648	4.715	1.22946e-05
256	BCL6B	ENSG00000161940	Q8N143	BCL6B_HUMAN	B-cell CLL/lymphoma 6 member B protein	1.19284	1.19588	4.87082	1.53286e-05
257	SLC7A2	ENSG00000003989	P52569	CTR2_HUMAN	Cationic amino acid transporter 2	1.19067	1.19077	9.14237	5.83825e-06
258	COL25A1	ENSG00000188517	Q9BXS0	COPA1_HUMAN	Collagen alpha-1	1.18995	1.19711	2.1771	2.64805e-05
259	KIAA0040	ENSG00000235750	Q15053	K0040_HUMAN	Uncharacterized protein KIAA0040	1.18462	1.19295	2.53071	1.58891e-05
260	IL15RA	ENSG00000134470	Q13261	I15RA_HUMAN	Interleukin-15 receptor subunit alpha	1.18202	1.18884	3.6136	2.19258e-05
261	IL18BP	ENSG00000137496	O95998	I18BP_HUMAN	Interleukin-18-binding protein	1.18106	1.18357	4.6094	8.6161e-06
262	KIF27	ENSG00000165115	Q86VH2	KIF27_HUMAN	Kinesin-like protein KIF27	1.18034	1.18623	2.97224	1.48916e-05
263	TMEM155	ENSG00000164112	Q4W5P6	TM155_HUMAN	Protein TMEM155	1.17917	1.18555	2.16895	1.45759e-05
264	STEAP2	ENSG00000157214	Q8NFT2	STEA2_HUMAN	Metalloreductase STEAP2	1.17817	1.18014	4.29052	6.38614e-06
265	CD40	ENSG00000101017	P25942	TNR5_HUMAN	Tumor necrosis factor receptor superfamily member 5	1.17724	1.18302	3.64537	1.08261e-05
266	FAP	ENSG00000078098	Q12884	SEPR_HUMAN	Prolyl endopeptidase FAP	1.17252	1.35695	2.28556	9.00196e-05
267	C2CD4A	ENSG00000198535	Q8NCU7	C2C4A_HUMAN	C2 calcium-dependent domain-containing protein 4A	1.16955	1.1734	3.9822	9.1599e-06
268	LINC02577	ENSG00000228742				1.16803	1.18061	3.09399	1.7698e-05
269	LYSMD2	ENSG00000140280	Q8IV50	LYSM2_HUMAN	LysM and putative peptidoglycan-binding domain-containing protein 2	1.16792	1.17363	3.34252	1.89499e-05
270	SERPING1	ENSG00000149131	P05155	IC1_HUMAN	Plasma protease C1 inhibitor	1.15623	1.16676	2.33425	2.25363e-05
271	COL7A1	ENSG00000114270	Q02388	CO7A1_HUMAN	Collagen alpha-1	1.15418	1.15953	2.99364	1.83e-05
272	UXS1	ENSG00000115652	Q8NBZ7	UXS1_HUMAN	UDP-glucuronic acid decarboxylase 1	1.15385	1.15412	7.74276	6.34808e-06
273	SLC6A15	ENSG00000072041	Q9H2J7	S6A15_HUMAN	Sodium-dependent neutral amino acid transporter B	1.14682	1.15127	2.63309	1.81857e-05
274	ELL2	ENSG00000118985	O00472	ELL2_HUMAN	RNA polymerase II elongation factor ELL2	1.14611	1.14683	5.82555	5.39116e-06
275	C5orf56	ENSG00000197536	Q8N8D9	CE056_HUMAN	Uncharacterized protein C5orf56	1.14432	1.14518	6.19044	7.60787e-06
276	KDM6B	ENSG00000132510	O15054	KDM6B_HUMAN	Lysine-specific demethylase 6B	1.14224	1.15408	3.59376	1.92361e-05
277	DRAM1	ENSG00000136048	Q8N682	DRAM1_HUMAN	DNA damage-regulated autophagy modulator protein 1	1.14193	1.1422	7.97186	4.81651e-06
278	MEDAG	ENSG00000102802	Q5VYS4	MEDAG_HUMAN	Mesenteric estrogen-dependent adipogenesis protein	1.1408	1.14271	4.59064	1.70748e-05
279	CTHRC1	ENSG00000164932	Q96CG8	CTHR1_HUMAN	Collagen triple helix repeat-containing protein 1	1.13867	1.14065	4.89162	1.21479e-05
280	LYPD1	ENSG00000150551	Q8N2G4	LYPD1_HUMAN	Ly6/PLAUR domain-containing protein 1	1.1384	1.14166	3.394	1.21445e-05
281	BATF2	ENSG00000168062	Q8N1L9	BATF2_HUMAN	Basic leucine zipper transcriptional factor ATF-like 2	1.13687	1.14004	5.60543	2.51299e-05
282	HIST1H2BJ	ENSG00000124635	P06899	H2B1J_HUMAN	Histone H2B type 1-J	1.13404	1.14384	2.20181	2.15135e-05
283	FAS	ENSG00000026103	P25445	TNR6_HUMAN	Tumor necrosis factor receptor superfamily member 6	1.13193	1.13906	3.37995	1.68958e-05
284	CTSO	ENSG00000256043	P43234	CATO_HUMAN	Cathepsin O	1.13107	1.14381	2.09477	2.63587e-05
285	SBNO2	ENSG00000064932	Q9Y2G9	SBNO2_HUMAN	Protein strawberry notch homolog 2	1.12822	1.12882	6.13744	6.20806e-06
286	LTA	ENSG00000226979	P01374	TNFB_HUMAN	Lymphotoxin-alpha	1.11886	1.24168	4.22811	6.65032e-05
287	CYP27A1	ENSG00000135929	Q02318	CP27A_HUMAN	Sterol 26-hydroxylase, mitochondrial	1.1179	1.12727	2.03796	2.7376e-05
288	ABLIM2	ENSG00000163995	Q6H8Q1	ABLM2_HUMAN	Actin-binding LIM protein 2	1.11752	1.11983	3.4263	1.29072e-05
289	#N/A	ENSG00000280637				1.1166	1.14118	2.46752	5.53678e-05
290	DHX58	ENSG00000108771	Q96C10	DHX58_HUMAN	Probable ATP-dependent RNA helicase DHX58	1.10888	1.11032	5.97291	8.89726e-06
291	IKBKE	ENSG00000263528	Q14164	IKKE_HUMAN	Inhibitor of nuclear factor kappa-B kinase subunit epsilon	1.10454	1.10785	4.64923	1.30239e-05
292	CEBPB	ENSG00000172216	P17676	CEBPB_HUMAN	CCAAT/enhancer-binding protein beta	1.10447	1.10467	7.34302	8.23825e-06
293	AC087521.1	ENSG00000244953				1.10329	1.20845	2.70579	9.51986e-05
294	TLR3	ENSG00000164342	O15455	TLR3_HUMAN	Toll-like receptor 3	1.10235	1.10704	3.93045	2.41086e-05
295	NFKBIZ	ENSG00000144802	Q9BYH8	IKBZ_HUMAN	NF-kappa-B inhibitor zeta	1.10221	1.10474	6.61978	1.18855e-05
296	GBP1	ENSG00000117228	P32455	GBP1_HUMAN	Guanylate-binding protein 1	1.09909	1.09922	9.71367	7.98499e-06
297	DDX60L	ENSG00000181381	Q5H9U9	DDX6L_HUMAN	Probable ATP-dependent RNA helicase DDX60-like	1.0959	1.09612	8.38048	1.15067e-05
298	TNIP1	ENSG00000145901	Q15025	TNIP1_HUMAN	TNFAIP3-interacting protein 1	1.09377	1.09395	8.67168	8.20419e-06
299	IFIT3	ENSG00000119917	O14879	IFIT3_HUMAN	Interferon-induced protein with tetratricopeptide repeats 3	1.08825	1.08833	10.4626	2.24343e-05
300	PPP1R3B	ENSG00000173281	Q86XI6	PPR3B_HUMAN	Protein phosphatase 1 regulatory subunit 3B	1.08745	1.08802	6.01336	9.40761e-06
301	IFIT1	ENSG00000185745	P09914	IFIT1_HUMAN	Interferon-induced protein with tetratricopeptide repeats 1	1.08605	1.08615	9.54183	2.61203e-05
302	DUSP5	ENSG00000138166	Q16690	DUS5_HUMAN	Dual specificity protein phosphatase 5	1.0837	1.08405	7.24103	9.07598e-06
303	ABCG1	ENSG00000160179	P45844	ABCG1_HUMAN	ATP-binding cassette sub-family G member 1	1.07839	1.07982	4.6926	1.35448e-05
304	DDR2	ENSG00000162733	Q16832	DDR2_HUMAN	Discoidin domain-containing receptor 2	1.07796	1.10205	2.3621	3.79066e-05
305	GBP3	ENSG00000117226	Q9H0R5	GBP3_HUMAN	Guanylate-binding protein 3	1.07614	1.07958	5.33777	2.05867e-05
306	USHBP1	ENSG00000130307	Q8N6Y0	USBP1_HUMAN	Usher syndrome type-1C protein-binding protein 1	1.07245	1.07776	2.90335	2.25875e-05
307	STRIP2	ENSG00000128578	Q9ULQ0	STRP2_HUMAN	Striatin-interacting protein 2	1.07242	1.07547	3.92116	1.74014e-05
308	F11R	ENSG00000158769	Q9Y624	JAM1_HUMAN	Junctional adhesion molecule A	1.07087	1.07142	6.20671	1.21589e-05
309	MT2A	ENSG00000125148	P02795	MT2_HUMAN	Metallothionein-2	1.06679	1.06681	11.5189	1.12403e-05
310	DAB2	ENSG00000153071	P98082	DAB2_HUMAN	Disabled homolog 2	1.06622	1.06643	7.92207	1.05975e-05
311	RPGR	ENSG00000156313	Q92834	RPGR_HUMAN	X-linked retinitis pigmentosa GTPase regulator	1.06593	1.0665	5.43821	1.19003e-05
312	MFSD2A	ENSG00000168389	Q8NA29	NLS1_HUMAN	Sodium-dependent lysophosphatidylcholine symporter 1	1.06158	1.0699	2.49292	2.81879e-05
313	GMPR	ENSG00000137198	P36959	GMPR1_HUMAN	GMP reductase 1	1.06094	1.06166	6.66271	1.2243e-05
314	NAPA	ENSG00000105402	P54920	SNAA_HUMAN	Alpha-soluble NSF attachment protein	1.06005	1.07235	2.16523	3.27339e-05
315	IL4R	ENSG00000077238	P24394	IL4RA_HUMAN	Interleukin-4 receptor subunit alpha	1.05751	1.05772	7.05729	1.23278e-05
316	MGP	ENSG00000111341	P08493	MGP_HUMAN	Matrix Gla protein	1.05646	1.05655	7.86561	2.5952e-05
317	SHOX2	ENSG00000168779	O60902	SHOX2_HUMAN	Short stature homeobox protein 2	1.05636	1.06698	2.3371	3.21645e-05
318	APOL1	ENSG00000100342	O14791	APOL1_HUMAN	Apolipoprotein L1	1.0517	1.05191	8.04372	1.40206e-05
319	LHFPL6	ENSG00000183722	Q9Y693	LHPL6_HUMAN	LHFPL tetraspan subfamily member 6 protein	1.05082	1.05465	3.77962	2.37537e-05
320	LAMC2	ENSG00000058085	Q13753	LAMC2_HUMAN	Laminin subunit gamma-2	1.04856	1.06325	4.21074	3.18159e-05
321	BICC1	ENSG00000122870	Q9H694	BICC1_HUMAN	Protein bicaudal C homolog 1	1.04793	1.0487	5.17962	1.55415e-05
322	ADGRF5	ENSG00000069122	Q8IZF2	AGRF5_HUMAN	Adhesion G protein-coupled receptor F5	1.04518	1.04646	4.8684	1.62418e-05
323	PTGES	ENSG00000148344	O14684	PTGES_HUMAN	Prostaglandin E synthase	1.04237	1.04536	3.98089	3.74153e-05
324	FBXO44	ENSG00000132879	Q9H4M3	FBX44_HUMAN	F-box only protein 44	1.04113	1.04826	2.25418	3.08881e-05
325	VWF	ENSG00000110799	P04275	VWF_HUMAN	von Willebrand factor	1.03711	1.0387	4.54773	3.69103e-05
326	TYMP	ENSG00000025708	P19971	TYPH_HUMAN	Thymidine phosphorylase	1.03501	1.03542	7.32508	1.6722e-05
327	SYT14	ENSG00000143469	Q8NB59	SYT14_HUMAN	Synaptotagmin-14	1.03318	1.04354	2.27612	3.46052e-05
328	LOX	ENSG00000113083	P28300	LYOX_HUMAN	Protein-lysine 6-oxidase	1.03263	1.03671	3.30212	3.01319e-05
329	PLEKHA4	ENSG00000105559	Q9H4M7	PKHA4_HUMAN	Pleckstrin homology domain-containing family A member 4	1.03238	1.0336	6.47565	2.78575e-05
330	DUSP23	ENSG00000158716	Q9BVJ7	DUS23_HUMAN	Dual specificity protein phosphatase 23	1.03106	1.03134	6.25186	1.48104e-05
331	MLKL	ENSG00000168404	Q8NB16	MLKL_HUMAN	Mixed lineage kinase domain-like protein	1.031	1.03258	5.43876	2.13323e-05
332	CLMN	ENSG00000165959	Q96JQ2	CLMN_HUMAN	Calmin	1.02923	1.03225	3.4299	2.39341e-05
333	ETS1	ENSG00000134954	P14921	ETS1_HUMAN	Protein C-ets-1	1.02906	1.02955	7.08961	1.5285e-05
334	BCO2	ENSG00000197580	Q9BYV7	BCDO2_HUMAN	Beta,beta-carotene 9',10'-oxygenase	1.02765	1.02993	3.58976	2.27289e-05
335	MARCH3	ENSG00000173926	Q86UD3	MARH3_HUMAN	E3 ubiquitin-protein ligase MARCH3	1.02647	1.02899	4.12706	2.4139e-05
336	RHBDF2	ENSG00000129667	Q6PJF5	RHDF2_HUMAN	Inactive rhomboid protein 2	1.02442	1.02614	5.16702	1.92494e-05
337	IFIT2	ENSG00000119922	P09913	IFIT2_HUMAN	Interferon-induced protein with tetratricopeptide repeats 2	1.01647	1.01668	9.94975	4.2357e-05
338	SLC38A5	ENSG00000017483	Q8WUX1	S38A5_HUMAN	Sodium-coupled neutral amino acid transporter 5	1.01617	1.01695	5.85469	2.36788e-05
339	ADAMTS1	ENSG00000154734	Q9UHI8	ATS1_HUMAN	A disintegrin and metalloproteinase with thrombospondin motifs 1	1.016	1.06127	2.16493	7.10434e-05
340	SHANK3	ENSG00000251322	Q9BYB0	SHAN3_HUMAN	SH3 and multiple ankyrin repeat domains protein 3	1.0135	1.02073	2.46058	3.5165e-05
341	CARD6	ENSG00000132357	Q9BX69	CARD6_HUMAN	Caspase recruitment domain-containing protein 6	1.01256	1.01344	5.52145	1.90863e-05
342	SULF1	ENSG00000137573	Q8IWU6	SULF1_HUMAN	Extracellular sulfatase Sulf-1	1.0112	1.01133	7.87492	3.54303e-05
343	PNRC1	ENSG00000146278	Q12796	PNRC1_HUMAN	Proline-rich nuclear receptor coactivator 1	1.01011	1.01072	6.07639	2.37459e-05
344	CMAHP	ENSG00000168405	Q9Y471	CMAH_HUMAN	Inactive cytidine monophosphate-N-acetylneuraminic acid hydroxylase	1.00779	1.018	2.14168	4.52421e-05
345	SCARB2	ENSG00000138760	Q14108	SCRB2_HUMAN	Lysosome membrane protein 2	1.00321	1.0034	7.91873	1.98897e-05
346	ABCA9	ENSG00000154258	Q8IUA7	ABCA9_HUMAN	ATP-binding cassette sub-family A member 9	1.00096	1.0192	2.07237	4.77024e-05
347	DBN1	ENSG00000113758	Q16643	DREB_HUMAN	Drebrin	-1.00118	-1.00219	5.04714	2.25678e-05
348	TSTA3	ENSG00000104522	Q13630	FCL_HUMAN	GDP-L-fucose synthase	-1.01011	-1.01052	6.08952	3.1821e-05
349	PIGM	ENSG00000143315	Q9H3S5	PIGM_HUMAN	GPI mannosyltransferase 1	-1.01217	-1.01292	5.31012	2.15761e-05
350	RNPEPL1	ENSG00000142327	Q9HAU8	RNPL1_HUMAN	Aminopeptidase RNPEPL1	-1.01305	-1.01382	5.00184	3.2747e-05
351	GFRA1	ENSG00000151892	P56159	GFRA1_HUMAN	GDNF family receptor alpha-1	-1.01374	-1.01601	4.58117	2.37047e-05
352	VPS28	ENSG00000160948	Q9UK41	VPS28_HUMAN	Vacuolar protein sorting-associated protein 28 homolog	-1.01664	-1.01692	6.75774	3.10311e-05
353	AHNAK2	ENSG00000185567	Q8IVF2	AHNK2_HUMAN	Protein AHNAK2	-1.0229	-1.02321	6.74322	2.54734e-05
354	BOP1	ENSG00000261236	Q14137	BOP1_HUMAN	Ribosome biogenesis protein BOP1	-1.03169	-1.0329	4.50599	3.11905e-05
355	AL139022.1	ENSG00000259118				-1.03181	-1.03538	3.69191	4.88063e-05
356	CTNNBIP1	ENSG00000178585	Q9NSA3	CNBP1_HUMAN	Beta-catenin-interacting protein 1	-1.03225	-1.03675	2.91959	3.48876e-05
357	CCDC124	ENSG00000007080	Q96CT7	CC124_HUMAN	Coiled-coil domain-containing protein 124	-1.03257	-1.03415	4.40991	2.11763e-05
358	DGAT1	ENSG00000185000	O75907	DGAT1_HUMAN	Diacylglycerol O-acyltransferase 1	-1.03351	-1.03692	3.18692	3.08775e-05
359	WISP2	ENSG00000064205	O76076	WISP2_HUMAN	WNT1-inducible-signaling pathway protein 2	-1.03396	-1.03748	2.95834	4.70716e-05
360	MRPL24	ENSG00000143314	Q96A35	RM24_HUMAN	39S ribosomal protein L24, mitochondrial	-1.039	-1.03936	6.54276	1.88863e-05
361	AMDHD2	ENSG00000162066	Q9Y303	NAGA_HUMAN	N-acetylglucosamine-6-phosphate deacetylase	-1.03937	-1.04188	3.55533	4.53843e-05
362	AC018628.1	ENSG00000279133				-1.04319	-1.05007	2.85175	4.12875e-05
363	PHETA1	ENSG00000198324	Q8N4B1	SESQ1_HUMAN	Sesquipedalian-1	-1.04358	-1.04756	2.79596	4.19435e-05
364	CCND1	ENSG00000110092	P24385	CCND1_HUMAN	G1/S-specific cyclin-D1	-1.04493	-1.07792	2.33532	5.57987e-05
365	MIRLET7BHG	ENSG00000197182				-1.04659	-1.05244	2.69122	3.75715e-05
366	MECR	ENSG00000116353	Q9BV79	MECR_HUMAN	Enoyl-[acyl-carrier-protein] reductase, mitochondrial	-1.0481	-1.05023	3.97536	2.18401e-05
367	NCAPH2	ENSG00000025770	Q6IBW4	CNDH2_HUMAN	Condensin-2 complex subunit H2	-1.04816	-1.04866	5.84339	2.46042e-05
368	DLG5	ENSG00000151208	Q8TDM6	DLG5_HUMAN	Disks large homolog 5	-1.04946	-1.05729	2.29873	3.22442e-05
369	IGFBP6	ENSG00000167779	P24592	IBP6_HUMAN	Insulin-like growth factor-binding protein 6	-1.05243	-1.05787	3.71812	3.48538e-05
370	GTF2H2B	ENSG00000226259				-1.05252	-1.05658	3.01736	2.4781e-05
371	SLC7A5	ENSG00000103257	Q01650	LAT1_HUMAN	Large neutral amino acids transporter small subunit 1	-1.05839	-1.05897	6.2198	2.62914e-05
372	HOMER2	ENSG00000103942	Q9NSB8	HOME2_HUMAN	Homer protein homolog 2	-1.05968	-1.09032	2.43313	5.2777e-05
373	ELP5	ENSG00000170291	Q8TE02	ELP5_HUMAN	Elongator complex protein 5	-1.06857	-1.07026	4.58288	1.88034e-05
374	METTL26	ENSG00000130731	Q96S19	MTL26_HUMAN	Methyltransferase-like 26	-1.07286	-1.07374	5.1332	1.69113e-05
375	PIF1	ENSG00000140451	Q9H611	PIF1_HUMAN	ATP-dependent DNA helicase PIF1	-1.07455	-1.07511	5.90363	1.58002e-05
376	HMGB1P21	ENSG00000248909				-1.07997	-1.08275	3.75398	2.58919e-05
377	SPTBN2	ENSG00000173898	O15020	SPTN2_HUMAN	Spectrin beta chain, non-erythrocytic 2	-1.08409	-1.08925	2.77148	2.84173e-05
378	SOGA1	ENSG00000149639	O94964	SOGA1_HUMAN	Protein SOGA1	-1.08426	-1.0855	4.77757	1.27533e-05
379	AC011352.3	ENSG00000251320				-1.08765	-1.10239	2.07811	4.06099e-05
380	AL845552.1	ENSG00000258500				-1.08884	-1.09342	2.98293	2.18109e-05
381	CAVIN1	ENSG00000177469	Q6NZI2	CAVN1_HUMAN	Caveolae-associated protein 1	-1.09542	-1.09544	11.0083	1.77282e-05
382	PRR7	ENSG00000131188	Q8TB68	PRR7_HUMAN	Proline-rich protein 7	-1.09759	-1.10089	3.12006	3.41698e-05
383	SCARA3	ENSG00000168077	Q6AZY7	SCAR3_HUMAN	Scavenger receptor class A member 3	-1.09868	-1.10004	4.83231	1.51891e-05
384	WRAP53	ENSG00000141499	Q9BUR4	TCAB1_HUMAN	Telomerase Cajal body protein 1	-1.10492	-1.11434	2.24935	2.9984e-05
385	FAM171A2	ENSG00000161682	A8MVW0	F1712_HUMAN	Protein FAM171A2	-1.10943	-1.11204	3.40276	2.29294e-05
386	MIR503HG	ENSG00000223749				-1.11961	-1.12929	2.40185	2.64812e-05
387	BCAS4	ENSG00000124243	Q8TDM0	BCAS4_HUMAN	Breast carcinoma-amplified sequence 4	-1.12003	-1.12253	3.75298	1.38053e-05
388	DDX41	ENSG00000183258	Q9UJV9	DDX41_HUMAN	Probable ATP-dependent RNA helicase DDX41	-1.12678	-1.12883	4.0055	2.65264e-05
389	CSPG4	ENSG00000173546	Q6UVK1	CSPG4_HUMAN	Chondroitin sulfate proteoglycan 4	-1.13129	-1.13738	3.08329	1.79896e-05
390	CALM3	ENSG00000160014	P0DP25	CALM3_HUMAN	Calmodulin-3	-1.13231	-1.13626	3.55805	1.43593e-05
391	GJC2	ENSG00000198835	Q5T442	CXG2_HUMAN	Gap junction gamma-2 protein	-1.14707	-1.15111	2.99867	2.32787e-05
392	SERINC2	ENSG00000168528	Q96SA4	SERC2_HUMAN	Serine incorporator 2	-1.15513	-1.15993	3.00667	1.95537e-05
393	Z93930.2	ENSG00000226471				-1.163	-1.18571	2.7065	2.91635e-05
394	AGPAT2	ENSG00000169692	O15120	PLCB_HUMAN	1-acyl-sn-glycerol-3-phosphate acyltransferase beta	-1.16477	-1.16546	5.59655	1.70258e-05
395	NEDD8	ENSG00000129559	Q15843	NEDD8_HUMAN	NEDD8	-1.16481	-1.16494	8.10377	1.69227e-05
396	MYL9	ENSG00000101335	P24844	MYL9_HUMAN	Myosin regulatory light polypeptide 9	-1.18707	-1.1876	5.74127	1.94923e-05
397	PLAC9	ENSG00000189129	Q5JTB6	PLAC9_HUMAN	Placenta-specific protein 9	-1.18781	-1.19125	3.59224	1.42445e-05
398	APCDD1L-DT	ENSG00000231290				-1.19686	-1.21	2.60317	1.92834e-05
399	RF00019	ENSG00000200170				-1.20599	-1.21168	2.81407	2.48297e-05
400	SFTA1P	ENSG00000225383				-1.22621	-1.23445	2.86087	1.43134e-05
401	AC109460.2	ENSG00000260853				-1.22844	-1.23375	3.05171	2.06355e-05
402	VSIR	ENSG00000107738	Q9H7M9	VISTA_HUMAN	V-type immunoglobulin domain-containing suppressor of T-cell activation	-1.22916	-1.23347	2.93093	1.08645e-05
403	KRT18P8	ENSG00000264644				-1.23162	-1.23995	2.23618	1.76478e-05
404	LOXL1	ENSG00000129038	Q08397	LOXL1_HUMAN	Lysyl oxidase homolog 1	-1.24058	-1.24162	4.97305	2.38744e-05
405	FLNA	ENSG00000196924	P21333	FLNA_HUMAN	Filamin-A	-1.24114	-1.24122	9.04144	6.56627e-06
406	ABCG2	ENSG00000118777	Q9UNQ0	ABCG2_HUMAN	ATP-binding cassette sub-family G member 2	-1.25201	-1.2553	4.06286	4.89752e-06
407	AC010976.2	ENSG00000272789				-1.25476	-1.26343	2.07442	1.46899e-05
408	CAPN11	ENSG00000137225	Q9UMQ6	CAN11_HUMAN	Calpain-11	-1.26108	-1.26978	2.20887	1.41854e-05
409	AHNAK	ENSG00000124942	Q09666	AHNK_HUMAN	Neuroblast differentiation-associated protein AHNAK	-1.26609	-1.26632	7.75858	1.01633e-06
410	CDK6	ENSG00000105810	Q00534	CDK6_HUMAN	Cyclin-dependent kinase 6	-1.28222	-1.29004	2.98615	8.27722e-06
411	SLC16A12	ENSG00000152779	Q6ZSM3	MOT12_HUMAN	Monocarboxylate transporter 12	-1.28965	-1.29123	4.08166	1.21473e-05
412	ITGB4	ENSG00000132470	P16144	ITB4_HUMAN	Integrin beta-4	-1.31023	-1.31135	4.94857	4.84284e-06
413	AC067852.3	ENSG00000267632				-1.31236	-1.32624	2.29012	2.96112e-05
414	FLNB	ENSG00000136068	O75369	FLNB_HUMAN	Filamin-B	-1.31275	-1.31295	7.84812	4.86045e-07
415	KLC2	ENSG00000174996	Q9H0B6	KLC2_HUMAN	Kinesin light chain 2	-1.32662	-1.34025	2.08219	1.51848e-05
416	#N/A	ENSG00000277048				-1.33096	-1.35449	2.18773	3.46634e-05
417	RNA5-8SP3	ENSG00000201227				-1.33674	-1.35185	2.10094	1.68642e-05
418	ILK	ENSG00000166333	Q13418	ILK_HUMAN	Integrin-linked protein kinase	-1.33972	-1.35737	2.08894	1.20481e-05
419	TUBA1A	ENSG00000167552	Q71U36	TBA1A_HUMAN	Tubulin alpha-1A chain	-1.34442	-1.34548	5.40443	2.133e-06
420	C19orf33	ENSG00000167644	Q9GZP8	IMUP_HUMAN	Immortalization up-regulated protein	-1.35391	-1.35578	4.87321	1.59536e-06
421	PLAC9P1	ENSG00000214100				-1.37053	-1.37853	2.58026	1.25607e-05
422	PLEC	ENSG00000178209	Q15149	PLEC_HUMAN	Plectin	-1.37974	-1.38019	6.98672	1.3023e-06
423	GPC1	ENSG00000063660	P35052	GPC1_HUMAN	Glypican-1 [Cleaved into: Secreted glypican-1]	-1.3824	-1.39179	2.56698	5.89801e-06
424	AP1S3	ENSG00000152056	Q96PC3	AP1S3_HUMAN	AP-1 complex subunit sigma-3	-1.38924	-1.39121	4.36832	1.03371e-06
425	EHD1	ENSG00000110047	Q9H4M9	EHD1_HUMAN	EH domain-containing protein 1	-1.38941	-1.38993	7.18224	9.77054e-07
426	PPL	ENSG00000118898	O60437	PEPL_HUMAN	Periplakin	-1.40331	-1.41202	2.78586	4.08806e-06
427	SNTA1	ENSG00000101400	Q13424	SNTA1_HUMAN	Alpha-1-syntrophin	-1.40707	-1.40901	4.32093	1.76686e-06
428	OR7E38P	ENSG00000183444				-1.40828	-1.42116	2.40532	6.17576e-06
429	KLF2	ENSG00000127528	Q9Y5W3	KLF2_HUMAN	Krueppel-like factor 2	-1.50056	-1.50206	5.3378	2.95006e-06
430	IGFBP2	ENSG00000115457	P18065	IBP2_HUMAN	Insulin-like growth factor-binding protein 2	-1.50224	-1.50236	8.7713	1.08636e-06
431	MYBL2	ENSG00000101057	P10244	MYBB_HUMAN	Myb-related protein B	-1.53868	-1.53893	7.48832	1.27588e-06
432	NANOS1	ENSG00000188613	Q8WY41	NANO1_HUMAN	Nanos homolog 1	-1.55363	-1.56363	2.39707	2.16351e-06
433	SAC3D1	ENSG00000168061	A6NKF1	SAC31_HUMAN	SAC3 domain-containing protein 1	-1.55368	-1.55456	5.52907	4.19183e-06
434	NAAA	ENSG00000138744	Q02083	NAAA_HUMAN	N-acylethanolamine-hydrolyzing acid amidase	-1.55752	-1.56492	3.10419	1.43497e-06
435	NACAD	ENSG00000136274	O15069	NACAD_HUMAN	NAC-alpha domain-containing protein 1	-1.6116	-1.62586	2.092	1.80849e-06
436	AC022211.3	ENSG00000265800				-1.67995	-1.69501	2.27215	3.47982e-06
437	AC009088.4	ENSG00000263343				-1.72189	-1.72372	5.14934	1.03738e-07
438	COL12A1	ENSG00000111799	Q99715	COCA1_HUMAN	Collagen alpha-1	-1.8056	-1.81476	3.72735	3.001e-07
439	DHRS2	ENSG00000100867	Q13268	DHRS2_HUMAN	Dehydrogenase/reductase SDR family member 2, mitochondrial	-2.03934	-2.05325	2.45492	1.3749e-07
440	MEG3	ENSG00000214548				-2.1399	-2.15378	2.97686	4.13704e-08
441	CREB5	ENSG00000146592	Q02930	CREB5_HUMAN	Cyclic AMP-responsive element-binding protein 5	-2.14854	-2.22417	2.02218	1.03062e-06
442	CNN1	ENSG00000130176	P51911	CNN1_HUMAN	Calponin-1	-3.08985	-3.12394	2.19308	3.02023e-07
443	CPA4	ENSG00000128510	Q9UI42	CBPA4_HUMAN	Carboxypeptidase A4	-3.13845	-3.19409	2.13755	2.32019e-09

## Sheet: Dataset 1.5
Supplementary dataset 1.5. Common genes identified after incubation of hBMECs with S. pneumoniae and Lbp
No.	Gene_name	ENSEMBLGENE	Protein names	S. pneumoniae		Lbp
				logFC	p-Value	logFC	p-Value
1	CLEC4E	ENSG00000166523	C-type lectin domain family 4 member E	6.25448	0.00196845	7.25565	9.82723e-20
2	SAA2	ENSG00000134339	Serum amyloid A-2 protein	4.55153	0.00359978	6.01187	1.43564e-32
3	HSD11B1	ENSG00000117594	Corticosteroid 11-beta-dehydrogenase isozyme 1	4.94418	0.00119196	5.77412	2.17349e-17
4	SAA1	ENSG00000173432	Serum amyloid A-1 protein	3.26395	0.00417389	4.74832	1.79112e-27
5	LTB	ENSG00000227507	Lymphotoxin-beta	4.7348	0.00399188	4.58399	1.39258e-18
6	TNFAIP6	ENSG00000123610	Tumor necrosis factor-inducible gene 6 protein	4.28889	0.00272834	4.47097	2.78015e-12
7	CCL20	ENSG00000115009	C-C motif chemokine 20	4.03103	0.00219549	4.37026	1.07105e-09
8	LINC02015	ENSG00000231574		2.86808	0.00154481	4.3559	2.90684e-12
9	LRG1	ENSG00000171236	Leucine-rich alpha-2-glycoprotein	3.7248	0.00189927	4.159	2.02761e-20
10	CCL2	ENSG00000108691	C-C motif chemokine 2	3.94822	0.00411339	4.13668	8.40248e-15
11	MRGPRX3	ENSG00000179826	Mas-related G-protein coupled receptor member X3	3.40364	0.00136178	4.0762	6.7548e-08
12	PI3	ENSG00000124102	Elafin	2.26545	0.00107287	4.05875	7.46152e-11
13	IL1RL1	ENSG00000115602	Interleukin-1 receptor-like 1	3.06339	0.00304733	4.02464	1.38414e-15
14	IL4I1	ENSG00000104951	L-amino-acid oxidase	1.83254	0.00198647	3.87859	3.43325e-14
15	TLR2	ENSG00000137462	Toll-like receptor 2	3.03896	0.00287788	3.79083	1.25072e-18
16	G0S2	ENSG00000123689	G0/G1 switch protein 2	3.79718	0.00276936	3.64186	4.26905e-12
17	SERPINE2	ENSG00000135919	Glia-derived nexin	3.00614	0.00492313	3.62059	2.23642e-28
18	CXCL8	ENSG00000169429	Interleukin-8	3.98471	0.00402295	3.60052	3.51973e-15
19	CTSS	ENSG00000163131	Cathepsin S	1.94441	0.00300403	3.55722	5.75678e-22
20	NEURL3	ENSG00000163121	E3 ubiquitin-protein ligase NEURL3	1.71273	0.00239562	3.54441	2.85955e-12
21	LIPG	ENSG00000101670	Endothelial lipase	2.63542	0.00195497	3.53151	3.24902e-15
22	SOD2	ENSG00000112096	Superoxide dismutase [Mn], mitochondrial	3.11285	0.00502196	3.4325	1.45829e-21
23	IL18R1	ENSG00000115604	Interleukin-18 receptor 1	2.58555	0.00159408	3.31244	1.54505e-12
24	CXCL6	ENSG00000124875	C-X-C motif chemokine 6	4.3165	0.00247541	3.30343	6.47054e-12
25	IL24	ENSG00000162892	Interleukin-24	2.92921	0.00184744	3.23997	3.81453e-13
26	CXCL5	ENSG00000163735	C-X-C motif chemokine 5	3.88911	0.00263254	3.20625	1.69334e-14
27	SELE	ENSG00000007908	E-selectin	4.17517	0.00210433	3.1937	6.64259e-07
28	CXCL10	ENSG00000169245	C-X-C motif chemokine 10	1.42599	0.00361442	3.16609	1.18464e-11
29	VCAM1	ENSG00000162692	Vascular cell adhesion protein 1	2.90143	0.00316713	3.12479	6.82696e-13
30	CXCL1	ENSG00000163739	Growth-regulated alpha protein	3.9062	0.00453751	3.10735	7.07008e-19
31	PLA1A	ENSG00000144837	Phospholipase A1 member A	1.23947	0.00163042	3.07554	1.08662e-12
32	AMTN	ENSG00000187689	Amelotin	2.67714	0.00119091	3.02105	6.32466e-11
33	RARRES1	ENSG00000118849	Retinoic acid receptor responder protein 1	3.19691	0.00109028	2.97032	5.20025e-10
34	LST1	ENSG00000204482	Leukocyte-specific transcript 1 protein	2.67495	0.00192014	2.96619	4.13341e-06
35	STC1	ENSG00000159167	Stanniocalcin-1	2.95313	0.00135367	2.92853	1.84906e-11
36	C15orf48	ENSG00000166920	Normal mucosa of esophagus-specific gene 1 protein	1.45688	0.00341805	2.89565	8.82076e-13
37	AC083967.1	ENSG00000254337		2.79202	0.00123687	2.86253	2.17852e-09
38	GBP5	ENSG00000154451	Guanylate-binding protein 5	1.852	0.00173856	2.78286	7.23267e-09
39	CLDN14	ENSG00000159261	Claudin-14	2.32923	0.00257146	2.61686	1.98502e-11
40	CSF3	ENSG00000108342	Granulocyte colony-stimulating factor	3.44759	0.00160927	2.59014	5.69e-07
41	MIR3142HG	ENSG00000253522		2.21416	0.0014844	2.55563	1.25251e-07
42	BTC	ENSG00000174808	Probetacellulin [Cleaved into: Betacellulin	-1.56896	0.00143756	2.53445	6.68172e-09
43	AL078604.2	ENSG00000237927		1.47134	0.00236381	2.52752	1.90545e-07
44	C3	ENSG00000125730	Complement C3	2.29501	0.00177075	2.49352	7.1389e-12
45	TNF	ENSG00000232810	Tumor necrosis factor	1.81459	0.00166568	2.48636	7.91948e-06
46	CX3CL1	ENSG00000006210	Fractalkine	3.37955	0.00189652	2.48315	2.23723e-06
47	IL6	ENSG00000136244	Interleukin-6	2.46732	0.00241699	2.4657	1.23236e-07
48	TNFAIP3	ENSG00000118503	Tumor necrosis factor alpha-induced protein 3	2.29993	0.0040827	2.4367	8.35191e-16
49	USP30-AS1	ENSG00000256262		1.1562	0.00153171	2.43214	1.86378e-08
50	SOCS3	ENSG00000184557	Suppressor of cytokine signaling 3	2.41648	0.00237846	2.42609	8.83482e-11
51	CCDC71L	ENSG00000253276	Coiled-coil domain-containing protein 71L	2.54684	0.00284137	2.40782	2.53985e-14
52	LAMB3	ENSG00000196878	Laminin subunit beta-3	2.19926	0.00278523	2.40562	2.36065e-13
53	HAPLN3	ENSG00000140511	Hyaluronan and proteoglycan link protein 3	1.27853	0.00173355	2.40003	9.51247e-11
54	BIRC3	ENSG00000023445	Baculoviral IAP repeat-containing protein 3	1.28542	0.00380073	2.36685	3.25868e-17
55	IRAK2	ENSG00000134070	Interleukin-1 receptor-associated kinase-like 2	2.03232	0.00239378	2.35468	2.87748e-13
56	LINC01537	ENSG00000227467		2.74073	0.00100327	2.35031	2.37761e-08
57	CXCL2	ENSG00000081041	C-X-C motif chemokine 2	3.35829	0.00329945	2.34756	5.6103e-10
58	AL138724.1	ENSG00000272269		1.6247	0.00209373	2.31744	3.14252e-12
59	IRF6	ENSG00000117595	Interferon regulatory factor 6	1.28871	0.00171894	2.31336	2.04289e-10
60	DEPP1	ENSG00000165507	Protein DEPP1	1.60815	0.00283691	2.29088	3.73352e-14
61	C1S	ENSG00000182326	Complement C1s subcomponent	1.23338	0.00329449	2.28069	4.75172e-16
62	NRCAM	ENSG00000091129	Neuronal cell adhesion molecule	1.33701	0.00227507	2.25103	4.35448e-10
63	ZC3H12A	ENSG00000163874	Endoribonuclease ZC3H12A	1.98994	0.00375044	2.23831	2.0368e-11
64	C1R	ENSG00000159403	Complement C1r subcomponent	1.04362	0.00450922	2.2361	1.88083e-12
65	CXCL3	ENSG00000163734	C-X-C motif chemokine 3	3.11472	0.00240994	2.22726	1.47403e-07
66	ICAM1	ENSG00000090339	Intercellular adhesion molecule 1	1.97511	0.00251598	2.21979	7.70179e-12
67	RELB	ENSG00000104856	Transcription factor RelB	1.38164	0.00313679	2.21158	1.36136e-11
68	FLJ31104	ENSG00000227908		2.8477	0.00100121	2.16479	1.0347e-05
69	HLA-F	ENSG00000204642	HLA class I histocompatibility antigen, alpha chain F	1.02022	0.00407332	2.15467	8.53501e-10
70	ITGB8	ENSG00000105855	Integrin beta-8	2.10734	0.00117806	2.14978	1.10279e-07
71	ACKR1	ENSG00000213088	Atypical chemokine receptor 1	1.34378	0.00112816	2.14471	9.4089e-08
72	TRAF1	ENSG00000056558	TNF receptor-associated factor 1	1.17878	0.00266661	2.06771	6.80865e-10
73	IL7R	ENSG00000168685	Interleukin-7 receptor subunit alpha	1.1452	0.00178768	2.06121	4.91967e-08
74	SHISA3	ENSG00000178343	Protein shisa-3 homolog	1.52368	0.0015865	2.05859	3.29698e-09
75	SLPI	ENSG00000124107	Antileukoproteinase	1.86333	0.00270125	2.05675	5.94225e-10
76	MYCT1	ENSG00000120279	Myc target protein 1	1.32443	0.00220051	2.03199	2.70128e-10
77	GIMAP4	ENSG00000133574	GTPase IMAP family member 4	1.87008	0.0015863	2.03127	5.13913e-09
78	SIRPB1	ENSG00000101307	Signal-regulatory protein beta-1	2.47281	0.00135351	2.02498	2.17125e-07
79	ANGPT2	ENSG00000091879	Angiopoietin-2	1.42372	0.00198117	2.02472	1.06265e-09
80	CSF1	ENSG00000184371	Macrophage colony-stimulating factor 1	1.55552	0.00305382	2.0129	5.34676e-10
81	CD70	ENSG00000125726	CD70 antigen	1.18701	0.00124777	2.00611	4.03305e-07
82	JAK3	ENSG00000105639	Tyrosine-protein kinase JAK3	1.502	0.00157599	1.98757	3.07349e-08
83	TFPI2	ENSG00000105825	Tissue factor pathway inhibitor 2	1.09109	0.00372118	1.98573	5.21169e-12
84	MPP4	ENSG00000082126	MAGUK p55 subfamily member 4	1.23905	0.00178479	1.97635	1.51083e-05
85	MAB21L2	ENSG00000181541	Protein mab-21-like 2	1.12334	0.00147088	1.95778	2.99344e-07
86	DNER	ENSG00000187957	Delta and Notch-like epidermal growth factor-related receptor	1.66124	0.00426243	1.95303	7.85125e-12
87	ADM	ENSG00000148926	ADM [Cleaved into: Adrenomedullin	1.26414	0.00431631	1.93408	2.32149e-13
88	IL23A	ENSG00000110944	Interleukin-23 subunit alpha	1.35584	0.00190301	1.91798	9.37936e-07
89	NAMPT	ENSG00000105835	Nicotinamide phosphoribosyltransferase	1.86359	0.00433261	1.90241	1.8614e-13
90	TNFAIP2	ENSG00000185215	Tumor necrosis factor alpha-induced protein 2	2.5573	0.0029833	1.89712	1.25752e-09
91	LINC00520	ENSG00000258791		1.59688	0.00289451	1.89332	3.33283e-09
92	ABCA1	ENSG00000165029	ATP-binding cassette sub-family A member 1	1.23196	0.00168252	1.87485	7.54216e-09
93	AL357060.1	ENSG00000237499		1.61069	0.0022065	1.85522	2.01807e-05
94	SIRPB2	ENSG00000196209	Signal-regulatory protein beta-2	1.91127	0.00189856	1.82187	2.23615e-07
95	NOD2	ENSG00000167207	Nucleotide-binding oligomerization domain-containing protein 2	1.44116	0.00136992	1.78572	7.40211e-06
96	ESM1	ENSG00000164283	Endothelial cell-specific molecule 1	1.19968	0.0021076	1.7653	4.3131e-09
97	CETP	ENSG00000087237	Cholesteryl ester transfer protein	2.21351	0.00133019	1.76064	1.06058e-06
98	RIPOR3	ENSG00000042062	RIPOR family member 3	2.38697	0.00199603	1.75299	1.25911e-06
99	JUNB	ENSG00000171223	Transcription factor jun-B	1.45092	0.00370052	1.74168	5.92964e-09
100	VEGFC	ENSG00000150630	Vascular endothelial growth factor C	1.64293	0.00142084	1.72921	5.90007e-06
101	SLC16A6	ENSG00000108932	Monocarboxylate transporter 7	1.56037	0.00174777	1.72358	5.2343e-08
102	KCTD8	ENSG00000183783	BTB/POZ domain-containing protein KCTD8	1.08994	0.00206444	1.68071	3.20937e-08
103	BEST1	ENSG00000167995	Bestrophin-1	1.80882	0.00109961	1.66992	3.89946e-06
104	PSD	ENSG00000059915	PH and SEC7 domain-containing protein 1	1.35011	0.00108162	1.66309	1.35695e-05
105	NFKB2	ENSG00000077150	Nuclear factor NF-kappa-B p100 subunit	1.31903	0.00249814	1.66232	1.89797e-07
106	NFKBIE	ENSG00000146232	NF-kappa-B inhibitor epsilon	1.40712	0.00235025	1.65609	3.53847e-08
107	PTX3	ENSG00000163661	Pentraxin-related protein PTX3	1.46615	0.00515632	1.62641	1.38504e-09
108	PID1	ENSG00000153823	PTB-containing, cubilin and LRP1-interacting protein	1.41905	0.00239061	1.62093	1.20534e-08
109	BCL6	ENSG00000113916	B-cell lymphoma 6 protein	1.57737	0.00313253	1.62028	8.24517e-10
110	GBP2	ENSG00000162645	Guanylate-binding protein 2	1.04599	0.00401857	1.60878	6.65937e-10
111	RAPGEF5	ENSG00000136237	Rap guanine nucleotide exchange factor 5	1.31537	0.00279278	1.60601	4.09055e-09
112	RND1	ENSG00000172602	Rho-related GTP-binding protein Rho6	1.15031	0.00191544	1.59792	8.65606e-06
113	ADGRG1	ENSG00000205336	Adhesion G-protein coupled receptor G1	1.45573	0.00286987	1.585	4.09549e-09
114	SBF2-AS1	ENSG00000246273		1.27936	0.00151867	1.58319	1.28275e-06
115	SLC2A6	ENSG00000160326	Solute carrier family 2, facilitated glucose transporter member 6	1.25916	0.00314466	1.58069	5.00832e-09
116	NFKBIA	ENSG00000100906	NF-kappa-B inhibitor alpha	1.39755	0.00502404	1.57434	1.76369e-09
117	KIF21B	ENSG00000116852	Kinesin-like protein KIF21B	1.57399	0.00120841	1.56019	9.31545e-07
118	TTC39A	ENSG00000085831	Tetratricopeptide repeat protein 39A	1.54416	0.00135528	1.55586	6.77107e-06
119	KCNJ2	ENSG00000123700	Inward rectifier potassium channel 2	1.08192	0.0019041	1.54836	9.54142e-07
120	TM4SF1	ENSG00000169908	Transmembrane 4 L6 family member 1	1.62298	0.00522315	1.53583	4.96724e-09
121	LINC02154	ENSG00000235385		1.43706	0.00114388	1.52363	1.42913e-05
122	C1RL	ENSG00000139178	Complement C1r subcomponent-like protein	1.03801	0.00240881	1.52352	4.01333e-08
123	ALPL	ENSG00000162551	Alkaline phosphatase, tissue-nonspecific isozyme	1.26816	0.00154139	1.51057	5.48825e-07
124	FLT1	ENSG00000102755	Vascular endothelial growth factor receptor 1	1.08588	0.00254067	1.51013	5.67017e-07
125	DSE	ENSG00000111817	Dermatan-sulfate epimerase	1.24025	0.00298965	1.50694	2.78164e-08
126	CLDN5	ENSG00000184113	Claudin-5	1.41459	0.00195678	1.49577	1.90878e-07
127	VWA5A	ENSG00000110002	von Willebrand factor A domain-containing protein 5A	1.26595	0.00358024	1.49371	9.94523e-09
128	CCDC146	ENSG00000135205	Coiled-coil domain-containing protein 146	1.45011	0.00117981	1.49135	3.84849e-06
129	#N/A	ENSG00000254667		1.03135	0.00189308	1.48972	6.35475e-07
130	IL1A	ENSG00000115008	Interleukin-1 alpha	2.60034	0.00186267	1.48919	2.81811e-05
131	NDRG4	ENSG00000103034	Protein NDRG4	1.51217	0.0039552	1.47574	5.97972e-07
132	VDR	ENSG00000111424	Vitamin D3 receptor	1.45248	0.00217042	1.45975	2.73461e-07
133	CALCRL	ENSG00000064989	Calcitonin gene-related peptide type 1 receptor	1.78436	0.00224224	1.45102	1.59081e-06
134	C1QTNF1	ENSG00000173918	Complement C1q tumor necrosis factor-related protein 1	1.59352	0.00253053	1.4357	1.10544e-06
135	ASS1	ENSG00000130707	Argininosuccinate synthase	1.33012	0.00135116	1.43456	3.85673e-06
136	GALNT15	ENSG00000131386	Polypeptide N-acetylgalactosaminyltransferase 15	1.13819	0.00264801	1.42192	1.00965e-07
137	PTGIR	ENSG00000160013	Prostacyclin receptor	1.12697	0.00116914	1.40894	1.86482e-05
138	AP006248.3	ENSG00000279903		1.40412	0.001075	1.40547	1.4476e-05
139	CA2	ENSG00000104267	Carbonic anhydrase 2	1.33643	0.00278479	1.3944	6.55904e-07
140	TM4SF18	ENSG00000163762	Transmembrane 4 L6 family member 18	1.97991	0.00161127	1.39286	5.53406e-06
141	CCR10	ENSG00000184451	C-C chemokine receptor type 10	1.63224	0.00206795	1.39128	3.69167e-06
142	IZUMO1	ENSG00000182264	Izumo sperm-egg fusion protein 1	1.00889	0.00106648	1.39099	1.93617e-05
143	TFPI	ENSG00000003436	Tissue factor pathway inhibitor	1.43912	0.00425201	1.37472	1.29521e-07
144	EFNA1	ENSG00000169242	Ephrin-A1	1.12353	0.00383081	1.36747	1.04906e-06
145	IL27RA	ENSG00000104998	Interleukin-27 receptor subunit alpha	1.51973	0.00165281	1.36646	2.28891e-06
146	MAFF	ENSG00000185022	Transcription factor MafF	1.27392	0.00330717	1.36079	2.85444e-07
147	GIMAP2	ENSG00000106560	GTPase IMAP family member 2	1.16808	0.00135952	1.36031	1.08924e-05
148	RALGAPA2	ENSG00000188559	Ral GTPase-activating protein subunit alpha-2	1.26895	0.00286112	1.34545	5.70462e-07
149	GPX3	ENSG00000211445	Glutathione peroxidase 3	1.47224	0.00172208	1.34079	2.39034e-06
150	GPRC5B	ENSG00000167191	G-protein coupled receptor family C group 5 member B	1.23824	0.00407676	1.32513	1.1742e-06
151	ERN1	ENSG00000178607	Serine/threonine-protein kinase/endoribonuclease IRE1	1.31149	0.00156008	1.29641	7.57102e-06
152	SCARF1	ENSG00000074660	Scavenger receptor class F member 1	1.45022	0.00179499	1.2947	3.7733e-06
153	GDF15	ENSG00000130513	Growth/differentiation factor 15	1.07727	0.00460625	1.25772	4.70965e-06
154	BCL3	ENSG00000069399	B-cell lymphoma 3 protein	1.5084	0.00353777	1.25664	1.1041e-06
155	WTAP	ENSG00000146457	Pre-mRNA-splicing regulator WTAP	1.14646	0.00375029	1.24767	1.29758e-06
156	SH2D3C	ENSG00000095370	SH2 domain-containing protein 3C	1.51236	0.00266149	1.23322	2.2702e-06
157	TRIB1	ENSG00000173334	Tribbles homolog 1	1.07287	0.00307734	1.23109	3.1467e-06
158	AC112491.1	ENSG00000269888		1.48204	0.00179793	1.22969	3.81482e-05
159	TMTC2	ENSG00000179104	Protein O-mannosyl-transferase TMTC2	1.22442	0.00107378	1.22765	1.53159e-05
160	MTSS1	ENSG00000170873	Metastasis suppressor protein 1	1.12297	0.00145887	1.22739	1.22489e-05
161	STEAP1	ENSG00000164647	Metalloreductase STEAP1	1.19776	0.00244093	1.22152	3.43451e-06
162	MT1L	ENSG00000260549	Metallothionein-1L	1.01588	0.00274533	1.21725	3.44288e-06
163	CEBPD	ENSG00000221869	CCAAT/enhancer-binding protein delta	1.13393	0.00365869	1.21154	2.05886e-06
164	MT1A	ENSG00000205362	Metallothionein-1A	1.34809	0.00198752	1.20676	1.01534e-05
165	LRRC32	ENSG00000137507	Transforming growth factor beta activator LRRC32	1.50891	0.00302588	1.20193	2.8803e-06
166	BCL6B	ENSG00000161940	B-cell CLL/lymphoma 6 member B protein	1.4919	0.00243541	1.19284	1.53286e-05
167	TMEM155	ENSG00000164112	Protein TMEM155	1.15874	0.00108447	1.17917	1.45759e-05
168	STEAP2	ENSG00000157214	Metalloreductase STEAP2	1.33862	0.00214526	1.17817	6.38614e-06
169	FAP	ENSG00000078098	Prolyl endopeptidase FAP	1.16129	0.00114278	1.17252	9.00196e-05
170	C2CD4A	ENSG00000198535	C2 calcium-dependent domain-containing protein 4A	1.80482	0.0019911	1.16955	9.1599e-06
171	KDM6B	ENSG00000132510	Lysine-specific demethylase 6B	1.04691	0.00179688	1.14224	1.92361e-05
172	MEDAG	ENSG00000102802	Mesenteric estrogen-dependent adipogenesis protein	1.35292	0.00229532	1.1408	1.70748e-05
173	CYP27A1	ENSG00000135929	Sterol 26-hydroxylase, mitochondrial	1.13219	0.00101898	1.1179	2.7376e-05
174	ABLIM2	ENSG00000163995	Actin-binding LIM protein 2	1.08531	0.00171315	1.11752	1.29072e-05
175	#N/A	ENSG00000280637		1.59059	0.00123376	1.1166	5.53678e-05
176	NFKBIZ	ENSG00000144802	NF-kappa-B inhibitor zeta	1.52502	0.00330989	1.10221	1.18855e-05
177	ABCG1	ENSG00000160179	ATP-binding cassette sub-family G member 1	1.16179	0.0023463	1.07839	1.35448e-05
178	DDR2	ENSG00000162733	Discoidin domain-containing receptor 2	1.56383	0.00118105	1.07796	3.79066e-05
179	USHBP1	ENSG00000130307	Usher syndrome type-1C protein-binding protein 1	1.51742	0.00145167	1.07245	2.25875e-05
180	STRIP2	ENSG00000128578	Striatin-interacting protein 2	1.26379	0.00196058	1.07242	1.74014e-05
181	F11R	ENSG00000158769	Junctional adhesion molecule A	1.19396	0.00310336	1.07087	1.21589e-05
182	MFSD2A	ENSG00000168389	Sodium-dependent lysophosphatidylcholine symporter 1	1.61283	0.00124646	1.06158	2.81879e-05
183	MGP	ENSG00000111341	Matrix Gla protein	1.11121	0.00393281	1.05646	2.5952e-05
184	FBXO44	ENSG00000132879	F-box only protein 44	1.58635	0.00112709	1.04113	3.08881e-05
185	VWF	ENSG00000110799	von Willebrand factor	1.35825	0.00227386	1.03711	3.69103e-05
186	SYT14	ENSG00000143469	Synaptotagmin-14	1.22149	0.00113806	1.03318	3.46052e-05
187	LOX	ENSG00000113083	Protein-lysine 6-oxidase	1.12855	0.00165106	1.03263	3.01319e-05
188	CLMN	ENSG00000165959	Calmin	1.12096	0.00171495	1.02923	2.39341e-05
189	ADAMTS1	ENSG00000154734	A disintegrin and metalloproteinase with thrombospondin motifs 1	1.47612	0.00108247	1.016	7.10434e-05
190	CMAHP	ENSG00000168405	Inactive cytidine monophosphate-N-acetylneuraminic acid hydroxylase	1.01243	0.00107084	1.00779	4.52421e-05
191	RNPEPL1	ENSG00000142327	Aminopeptidase RNPEPL1	-1.04432	0.00250092	-1.01305	3.2747e-05
192	AMDHD2	ENSG00000162066	N-acetylglucosamine-6-phosphate deacetylase	-1.01028	0.00177767	-1.03937	4.53843e-05
193	PHETA1	ENSG00000198324	Sesquipedalian-1	-1.44446	0.00139798	-1.04358	4.19435e-05
194	NCAPH2	ENSG00000025770	Condensin-2 complex subunit H2	-1.03054	0.0029217	-1.04816	2.46042e-05
195	DLG5	ENSG00000151208	Disks large homolog 5	-1.05206	0.00114937	-1.04946	3.22442e-05
196	IGFBP6	ENSG00000167779	Insulin-like growth factor-binding protein 6	-1.46659	0.00185906	-1.05243	3.48538e-05
197	GTF2H2B	ENSG00000226259		-1.07817	0.00150868	-1.05252	2.4781e-05
198	SLC7A5	ENSG00000103257	Large neutral amino acids transporter small subunit 1	-1.28927	0.0031099	-1.05839	2.62914e-05
199	HMGB1P21	ENSG00000248909		-1.17779	0.00187699	-1.07997	2.58919e-05
200	AC011352.3	ENSG00000251320		-1.57777	0.00103906	-1.08765	4.06099e-05
201	AL845552.1	ENSG00000258500		-1.45479	0.00149147	-1.08884	2.18109e-05
202	CAVIN1	ENSG00000177469	Caveolae-associated protein 1	-1.13065	0.00550416	-1.09542	1.77282e-05
203	DDX41	ENSG00000183258	Probable ATP-dependent RNA helicase DDX41	-1.0193	0.00200275	-1.12678	2.65264e-05
204	NEDD8	ENSG00000129559	NEDD8	-1.06764	0.00405188	-1.16481	1.69227e-05
205	MYL9	ENSG00000101335	Myosin regulatory light polypeptide 9	-1.11931	0.00287064	-1.18707	1.94923e-05
206	RF00019	ENSG00000200170		-1.16319	0.00140704	-1.20599	2.48297e-05
207	SFTA1P	ENSG00000225383		-1.03562	0.00143044	-1.22621	1.43134e-05
208	KRT18P8	ENSG00000264644		-1.20233	0.00111809	-1.23162	1.76478e-05
209	LOXL1	ENSG00000129038	Lysyl oxidase homolog 1	-1.39207	0.00248653	-1.24058	2.38744e-05
210	FLNA	ENSG00000196924	Filamin-A	-1.3043	0.00452072	-1.24114	6.56627e-06
211	AC010976.2	ENSG00000272789		-1.29475	0.00103721	-1.25476	1.46899e-05
212	AHNAK	ENSG00000124942	Neuroblast differentiation-associated protein AHNAK	-1.01269	0.00387929	-1.26609	1.01633e-06
213	CDK6	ENSG00000105810	Cyclin-dependent kinase 6	-2.01879	0.00149308	-1.28222	8.27722e-06
214	FLNB	ENSG00000136068	Filamin-B	-1.05325	0.00392406	-1.31275	4.86045e-07
215	TUBA1A	ENSG00000167552	Tubulin alpha-1A chain	-1.12141	0.00270222	-1.34442	2.133e-06
216	C19orf33	ENSG00000167644	Immortalization up-regulated protein	-1.18841	0.0024366	-1.35391	1.59536e-06
217	PLEC	ENSG00000178209	Plectin	-1.54257	0.00349336	-1.37974	1.3023e-06
218	GPC1	ENSG00000063660	Glypican-1 [Cleaved into: Secreted glypican-1]	-1.09084	0.00128349	-1.3824	5.89801e-06
219	AP1S3	ENSG00000152056	AP-1 complex subunit sigma-3	-1.03889	0.00218416	-1.38924	1.03371e-06
220	EHD1	ENSG00000110047	EH domain-containing protein 1	-1.21621	0.00359112	-1.38941	9.77054e-07
221	KLF2	ENSG00000127528	Krueppel-like factor 2	-1.0489	0.0026689	-1.50056	2.95006e-06
222	IGFBP2	ENSG00000115457	Insulin-like growth factor-binding protein 2	-1.43961	0.00438565	-1.50224	1.08636e-06
223	MYBL2	ENSG00000101057	Myb-related protein B	-1.21092	0.00374416	-1.53868	1.27588e-06
224	SAC3D1	ENSG00000168061	SAC3 domain-containing protein 1	-1.36964	0.00276454	-1.55368	4.19183e-06
225	AC009088.4	ENSG00000263343		-1.13667	0.00257467	-1.72189	1.03738e-07
226	COL12A1	ENSG00000111799	Collagen alpha-1	-1.86014	0.00186367	-1.8056	3.001e-07
227	DHRS2	ENSG00000100867	Dehydrogenase/reductase SDR family member 2, mitochondrial	-2.21351	0.00122746	-2.03934	1.3749e-07
228	MEG3	ENSG00000214548		-1.1433	0.00148843	-2.1399	4.13704e-08
229	CREB5	ENSG00000146592	Cyclic AMP-responsive element-binding protein 5	-1.6592	0.00101109	-2.14854	1.03062e-06
230	CNN1	ENSG00000130176	Calponin-1	-2.34678	0.00109654	-3.08985	3.02023e-07
231	CPA4	ENSG00000128510	Carboxypeptidase A4	-2.92753	0.00106878	-3.13845	2.32019e-09

## Sheet: Dataset 1.6
Supplementary dataset 1.6 Molecular pathways identified in the S. pneumoniae-induced transcriptome of hBMECs by Reactome server
No.	Pathway identifier	Pathway name	#Entities found	#Entities total	Entities ratio	Entities pValue	Entities FDR	#Reactions found	#Reactions total	Reactions ratio	Species identifier	Species name	Submitted entities found	Found reaction identifiers
1	R-HSA-1280215	Cytokine Signaling in Immune system	52	1055	0.0750409	1.11e-16	4.63e-14	235	639	0.0533211	9606	Homo sapiens	ENSG00000110944;ENSG00000187608;ENSG00000105639;ENSG00000171223;ENSG00000077150;ENSG00000134070;ENSG00000120875;ENSG00000171855;ENSG00000125726;ENSG00000108342;ENSG00000167207;ENSG00000169429;ENSG00000104856;ENSG00000136068;ENSG00000184371;ENSG00000125538;ENSG00000185386;ENSG00000162645;ENSG00000108691;ENSG00000221869;ENSG00000113916;ENSG00000163739;ENSG00000115414;ENSG00000162692;ENSG00000117595…	R-HSA-936462;R-HSA-452100;R-HSA-452097;R-HSA-450063;R-HSA-1112602;R-HSA-452108;R-HSA-1112604;R-HSA-198669;R-HSA-8987270;R-HSA-203797;R-HSA-5668417;R-HSA-452122;R-HSA-913424;R-HSA-8963734;R-HSA-8950441;R-HSA-449058;R-HSA-508451;R-HSA-5668467;R-HSA-1031716;R-HSA-6786124;R-HSA-1031713;R-HSA-5668454;R-HSA-8937656;R-HSA-6786095;R-HSA-6786092;R-HSA-450133;R-HSA-8854738;R-HSA-6786096;R-HSA-448603;R-HSA-…
2	R-HSA-6783783	Interleukin-10 signaling	13	86	0.00611708	1.11e-16	4.63e-14	2	15	0.00125167	9606	Homo sapiens	ENSG00000163739;ENSG00000115008;ENSG00000115009;ENSG00000136244;ENSG00000184371;ENSG00000125538;ENSG00000169245;ENSG00000232810;ENSG00000108342;ENSG00000108691;ENSG00000169429;ENSG00000090339;ENSG00000081041	R-HSA-8937656;R-HSA-6784160
3	R-HSA-449147	Signaling by Interleukins	36	640	0.0455224	7.77e-16	2.08e-13	173	491	0.0409713	9606	Homo sapiens	ENSG00000110944;ENSG00000113916;ENSG00000163739;ENSG00000105639;ENSG00000171223;ENSG00000115414;ENSG00000120875;ENSG00000134070;ENSG00000077150;ENSG00000162692;ENSG00000170989;ENSG00000162892;ENSG00000169245;ENSG00000100644;ENSG00000108342;ENSG00000167207;ENSG00000169429;ENSG00000081041;ENSG00000115604;ENSG00000104998;ENSG00000115008;ENSG00000115602;ENSG00000115009;ENSG00000136244;ENSG00000173432…	R-HSA-6785895;R-HSA-452100;R-HSA-452097;R-HSA-8983425;R-HSA-450063;R-HSA-8983424;R-HSA-1112602;R-HSA-452108;R-HSA-1112604;R-HSA-8987012;R-HSA-8985988;R-HSA-198669;R-HSA-8987270;R-HSA-203797;R-HSA-450333;R-HSA-452122;R-HSA-913424;R-HSA-8963734;R-HSA-8950441;R-HSA-449058;R-HSA-508451;R-HSA-8952749;R-HSA-450337;R-HSA-6786124;R-HSA-450346;R-HSA-8950183;R-HSA-8937656;R-HSA-451895;R-HSA-8950716;R-HSA-9…
4	R-HSA-6785807	Interleukin-4 and Interleukin-13 signaling	18	211	0.0150082	9.99e-16	2.08e-13	15	46	0.00383845	9606	Homo sapiens	ENSG00000110944;ENSG00000113916;ENSG00000115008;ENSG00000105639;ENSG00000171223;ENSG00000136244;ENSG00000115414;ENSG00000173432;ENSG00000162692;ENSG00000170989;ENSG00000125538;ENSG00000100644;ENSG00000232810;ENSG00000108691;ENSG00000184557;ENSG00000169429;ENSG00000090339;ENSG00000221869	R-HSA-6785895;R-HSA-6790022;R-HSA-6789615;R-HSA-6786095;R-HSA-6789325;R-HSA-6786092;R-HSA-6786124;R-HSA-6786058;R-HSA-451895;R-HSA-6789524;R-HSA-6790036;R-HSA-6786096;R-HSA-6788346;R-HSA-6790041;R-HSA-6786072
5	R-HSA-380108	Chemokine receptors bind chemokines	11	48	0.00341418	1.95e-07	3.23e-05	7	18	0.001502	9606	Homo sapiens	ENSG00000006210;ENSG00000169245;ENSG00000163739;ENSG00000184451;ENSG00000163734;ENSG00000115009;ENSG00000163735;ENSG00000124875;ENSG00000169429;ENSG00000081041;ENSG00000107562	R-HSA-373813;R-HSA-374214;R-HSA-373791;R-HSA-373087;R-HSA-373342;R-HSA-373086;R-HSA-374248
6	R-HSA-168256	Immune System	77	2663	0.189416	2.87e-05	0.0039879	414	1526	0.127336	9606	Homo sapiens	ENSG00000110944;ENSG00000187608;ENSG00000130755;ENSG00000105639;ENSG00000171223;ENSG00000077150;ENSG00000134070;ENSG00000120875;ENSG00000171855;ENSG00000137462;ENSG00000137100;ENSG00000125726;ENSG00000100345;ENSG00000108342;ENSG00000184500;ENSG00000167207;ENSG00000183258;ENSG00000169429;ENSG00000182326;ENSG00000115828;ENSG00000152056;ENSG00000104856;ENSG00000136068;ENSG00000261371;ENSG00000171236…	R-HSA-741386;R-HSA-688136;R-HSA-6810724;R-HSA-688137;R-HSA-975879;R-HSA-936963;R-HSA-936960;R-HSA-198669;R-HSA-8863895;R-HSA-936991;R-HSA-936986;R-HSA-203797;R-HSA-741395;R-HSA-913424;R-HSA-741411;R-HSA-6786124;R-HSA-937022;R-HSA-8937656;R-HSA-6786095;R-HSA-6786092;R-HSA-6800434;R-HSA-8854738;R-HSA-6786096;R-HSA-448603;R-HSA-8863973;R-HSA-983148;R-HSA-983147;R-HSA-983146;R-HSA-983145;R-HSA-983142…
7	R-HSA-909733	Interferon alpha/beta signaling	9	184	0.0130877	0.000316	0.0364579	16	20	0.00166889	9606	Homo sapiens	ENSG00000171855;ENSG00000117595;ENSG00000187608;ENSG00000130303;ENSG00000204642;ENSG00000159110;ENSG00000162645;ENSG00000120738;ENSG00000184557	R-HSA-912685;R-HSA-912680;R-HSA-909732;R-HSA-909729;R-HSA-997314;R-HSA-909730;R-HSA-997311;R-HSA-909724;R-HSA-997309;R-HSA-909726;R-HSA-909720;R-HSA-909722;R-HSA-1015702;R-HSA-909719;R-HSA-909718;R-HSA-1015699
8	R-HSA-380994	ATF4 activates genes	3	32	0.00227612	0.000351	0.0364579	3	7	0.000584	9606	Homo sapiens	ENSG00000175197;ENSG00000108691;ENSG00000169429	R-HSA-517731;R-HSA-1791107;R-HSA-1791056
9	R-HSA-381042	PERK regulates gene expression	6	38	0.00270289	0.000853	0.0785169	3	11	0.000918	9606	Homo sapiens	ENSG00000175197;ENSG00000108691;ENSG00000169429	R-HSA-517731;R-HSA-1791107;R-HSA-1791056
10	R-HSA-913531	Interferon Signaling	23	392	0.0278825	0.00100632	0.0835242	37	66	0.00550734	9606	Homo sapiens	ENSG00000187608;ENSG00000130303;ENSG00000154451;ENSG00000136068;ENSG00000120738;ENSG00000196924;ENSG00000162692;ENSG00000171855;ENSG00000117595;ENSG00000204642;ENSG00000159110;ENSG00000162645;ENSG00000184557;ENSG00000090339	R-HSA-936462;R-HSA-1169307;R-HSA-997314;R-HSA-909724;R-HSA-909726;R-HSA-909720;R-HSA-909722;R-HSA-877269;R-HSA-1015702;R-HSA-909719;R-HSA-909718;R-HSA-1015699;R-HSA-912685;R-HSA-1678841;R-HSA-1169395;R-HSA-1678843;R-HSA-1169394;R-HSA-1678842;R-HSA-1169397;R-HSA-912680;R-HSA-1169399;R-HSA-1169398;R-HSA-909732;R-HSA-1176059;R-HSA-1169403;R-HSA-8985123;R-HSA-1031716;R-HSA-1169402;R-HSA-909729;R-HSA-…
11	R-HSA-448706	Interleukin-1 processing	3	7	0.000498	0.00111947	0.08396	2	5	0.000417	9606	Homo sapiens	ENSG00000077150;ENSG00000125538;ENSG00000115008	R-HSA-449058;R-HSA-448703
12	R-HSA-375276	Peptide ligand-binding receptors	14	202	0.014368	0.0022478	0.155099	11	75	0.00625834	9606	Homo sapiens	ENSG00000163739;ENSG00000115009;ENSG00000173432;ENSG00000006210;ENSG00000169245;ENSG00000184451;ENSG00000163734;ENSG00000124875;ENSG00000163735;ENSG00000169429;ENSG00000081041;ENSG00000107562;ENSG00000213088;ENSG00000125730	R-HSA-373813;R-HSA-444647;R-HSA-374214;R-HSA-964811;R-HSA-373791;R-HSA-373087;R-HSA-373342;R-HSA-373086;R-HSA-391913;R-HSA-374248;R-HSA-374251
13	R-HSA-2022090	Assembly of collagen fibrils and other multimeric structures	7	67	0.00476563	0.00336547	0.164777	8	26	0.00216956	9606	Homo sapiens	ENSG00000171812;ENSG00000163131;ENSG00000111799;ENSG00000113083;ENSG00000178209;ENSG00000196878;ENSG00000129038	R-HSA-2213200;R-HSA-2022141;R-HSA-2213205;R-HSA-2213207;R-HSA-2395340;R-HSA-2213192;R-HSA-2002466;R-HSA-2396234
14	R-HSA-216083	Integrin cell surface interactions	8	86	0.00611708	0.00356459	0.164777	11	54	0.00450601	9606	Homo sapiens	ENSG00000171812;ENSG00000162692;ENSG00000158769;ENSG00000105855;ENSG00000110799;ENSG00000115414;ENSG00000261371;ENSG00000090339	R-HSA-265428;R-HSA-216050;R-HSA-210304;R-HSA-265425;R-HSA-199050;R-HSA-216072;R-HSA-2327695;R-HSA-349593;R-HSA-202718;R-HSA-198941;R-HSA-216076
15	R-HSA-2559582	Senescence-Associated Secretory Phenotype (SASP)	8	89	0.00633046	0.00436325	0.164777	9	22	0.00183578	9606	Homo sapiens	ENSG00000105810;ENSG00000115008;ENSG00000273802;ENSG00000136244;ENSG00000169429	R-HSA-3790137;R-HSA-3788745;R-HSA-182594;R-HSA-4568740;R-HSA-3857305;R-HSA-4568737;R-HSA-3788748;R-HSA-3857308;R-HSA-3790130
16	R-HSA-8964058	HDL remodeling	4	24	0.00170709	0.00518152	0.164777	5	13	0.00108478	9606	Homo sapiens	ENSG00000130203;ENSG00000087237;ENSG00000160179;ENSG00000101670	R-HSA-266082;R-HSA-349404;R-HSA-266303;R-HSA-266328;R-HSA-8980228
17	R-HSA-168638	NOD1/2 Signaling Pathway	5	39	0.00277402	0.00549256	0.164777	13	17	0.00141856	9606	Homo sapiens	ENSG00000134070;ENSG00000023445;ENSG00000118503;ENSG00000185386;ENSG00000167207	R-HSA-741386;R-HSA-688136;R-HSA-688137;R-HSA-706479;R-HSA-622415;R-HSA-741411;R-HSA-1247960;R-HSA-688985;R-HSA-168405;R-HSA-708349;R-HSA-741395;R-HSA-168184;R-HSA-168412
18	R-HSA-445989	TAK1 activates NFkB by phosphorylation and activation of IKKs complex	5	39	0.00277402	0.00549256	0.164777	3	4	0.000334	9606	Homo sapiens	ENSG00000134070;ENSG00000077150;ENSG00000173432;ENSG00000167207;ENSG00000100906	R-HSA-168166;R-HSA-168184;R-HSA-168140
19	R-HSA-9014843	Interleukin-33 signaling	2	4	0.000285	0.00596328	0.172935	2	2	0.000167	9606	Homo sapiens	ENSG00000115602	R-HSA-448629;R-HSA-448603
20	R-HSA-1474244	Extracellular matrix organization	18	329	0.0234014	0.00690461	0.193329	74	318	0.0265354	9606	Homo sapiens	ENSG00000158769;ENSG00000111799;ENSG00000105855;ENSG00000110799;ENSG00000178209;ENSG00000261371;ENSG00000115414;ENSG00000154734;ENSG00000196878;ENSG00000163131;ENSG00000171812;ENSG00000162692;ENSG00000113083;ENSG00000162733;ENSG00000125965;ENSG00000149257;ENSG00000090339;ENSG00000129038	R-HSA-8948232;R-HSA-2002460;R-HSA-8948234;R-HSA-210304;R-HSA-8948224;R-HSA-199050;R-HSA-3791155;R-HSA-8948226;R-HSA-2545196;R-HSA-216072;R-HSA-8948228;R-HSA-8948230;R-HSA-216076;R-HSA-8948231;R-HSA-2426676;R-HSA-1566981;R-HSA-1566979;R-HSA-2396337;R-HSA-2327733;R-HSA-2396083;R-HSA-2533950;R-HSA-2395320;R-HSA-349593;R-HSA-198941;R-HSA-1564169;R-HSA-2533944;R-HSA-2482180;R-HSA-3788061;R-HSA-2022073…
21	R-HSA-168164	Toll Like Receptor 3 (TLR3) Cascade	8	102	0.00725514	0.00950956	0.256758	12	60	0.00500668	9606	Homo sapiens	ENSG00000120875;ENSG00000134070;ENSG00000077150;ENSG00000023445;ENSG00000185386;ENSG00000173432;ENSG00000167207;ENSG00000100906	R-HSA-168166;R-HSA-203797;R-HSA-450337;R-HSA-168053;R-HSA-450257;R-HSA-450222;R-HSA-168184;R-HSA-450333;R-HSA-450346;R-HSA-168140;R-HSA-198669;R-HSA-9014342
22	R-HSA-1474290	Collagen formation	8	104	0.0073974	0.0105894	0.27227	29	77	0.00642523	9606	Homo sapiens	ENSG00000171812;ENSG00000163131;ENSG00000111799;ENSG00000113083;ENSG00000178209;ENSG00000149257;ENSG00000196878;ENSG00000129038	R-HSA-8948232;R-HSA-2002460;R-HSA-8948234;R-HSA-8948224;R-HSA-8948226;R-HSA-8948228;R-HSA-8948230;R-HSA-8948231;R-HSA-8944218;R-HSA-1981128;R-HSA-1980233;R-HSA-1981120;R-HSA-8944232;R-HSA-1650808;R-HSA-2022141;R-HSA-2022073;R-HSA-2395340;R-HSA-2213192;R-HSA-8944227;R-HSA-2089971;R-HSA-2396234;R-HSA-1981104;R-HSA-2213200;R-HSA-8948219;R-HSA-2213205;R-HSA-2213207;R-HSA-8948222;R-HSA-1981157;R-HSA-2…
23	R-HSA-1566948	Elastic fibre formation	5	46	0.00327193	0.0106979	0.27227	5	17	0.00141856	9606	Homo sapiens	ENSG00000105855;ENSG00000113083;ENSG00000125965;ENSG00000115414;ENSG00000129038	R-HSA-2537665;R-HSA-2396029;R-HSA-2396399;R-HSA-2395320;R-HSA-2129375
24	R-HSA-5357956	TNFR1-induced NFkappaB signaling pathway	4	30	0.00213386	0.0110923	0.27227	5	5	0.000417	9606	Homo sapiens	ENSG00000023445;ENSG00000118503;ENSG00000232810;ENSG00000056558	R-HSA-5357776;R-HSA-5357904;R-HSA-5357860;R-HSA-5357780;R-HSA-5357757
25	R-HSA-381426	Regulation of Insulin-like Growth Factor (IGF) transport and uptake by Insulin-like Growth Factor Binding Proteins (IGFBPs)	9	127	0.00903336	0.0113739	0.27227	3	14	0.00116822	9606	Homo sapiens	ENSG00000184371;ENSG00000130203;ENSG00000187689;ENSG00000115457;ENSG00000136244;ENSG00000115414;ENSG00000167779;ENSG00000125730;ENSG00000070404	R-HSA-381412;R-HSA-8952289;R-HSA-381503
26	R-HSA-2559583	Cellular Senescence	12	198	0.0140835	0.0121902	0.27227	25	89	0.00742657	9606	Homo sapiens	ENSG00000171855;ENSG00000105810;ENSG00000185386;ENSG00000115008;ENSG00000273802;ENSG00000136244;ENSG00000169429;ENSG00000132510	R-HSA-3790137;R-HSA-182594;R-HSA-3790130;R-HSA-3229089;R-HSA-3223200;R-HSA-3785711;R-HSA-3240295;R-HSA-3239014;R-HSA-3239019;R-HSA-450333;R-HSA-3229102;R-HSA-4568740;R-HSA-3222546;R-HSA-3229138;R-HSA-3857305;R-HSA-4568737;R-HSA-3238999;R-HSA-3857308;R-HSA-450222;R-HSA-3788745;R-HSA-3222593;R-HSA-3222533;R-HSA-3223236;R-HSA-3788748;R-HSA-8979071
27	R-HSA-937061	TRIF(TICAM1)-mediated TLR4 signaling	8	107	0.00761078	0.0123759	0.27227	13	57	0.00475634	9606	Homo sapiens	ENSG00000120875;ENSG00000134070;ENSG00000077150;ENSG00000023445;ENSG00000185386;ENSG00000173432;ENSG00000167207;ENSG00000100906	R-HSA-168166;R-HSA-450337;R-HSA-450222;R-HSA-450346;R-HSA-168140;R-HSA-198669;R-HSA-450358;R-HSA-168915;R-HSA-203797;R-HSA-168053;R-HSA-450257;R-HSA-168184;R-HSA-450333
28	R-HSA-166166	MyD88-independent TLR4 cascade	8	107	0.00761078	0.0123759	0.27227	13	59	0.00492323	9606	Homo sapiens	ENSG00000120875;ENSG00000134070;ENSG00000077150;ENSG00000023445;ENSG00000185386;ENSG00000173432;ENSG00000167207;ENSG00000100906	R-HSA-168166;R-HSA-450337;R-HSA-450222;R-HSA-450346;R-HSA-168140;R-HSA-198669;R-HSA-450358;R-HSA-168915;R-HSA-203797;R-HSA-168053;R-HSA-450257;R-HSA-168184;R-HSA-450333
29	R-HSA-5676594	TNF receptor superfamily (TNFSF) members mediating non-canonical NF-kB pathway	3	17	0.00120919	0.0130273	0.273574	8	12	0.00100133	9606	Homo sapiens	ENSG00000023445;ENSG00000006327;ENSG00000227507	R-HSA-5676598;R-HSA-5676596;R-HSA-5668789;R-HSA-5676597;R-HSA-5676595;R-HSA-5676593;R-HSA-5676591;R-HSA-5669023
30	R-HSA-168643	Nucleotide-binding domain, leucine rich repeat containing receptor (NLR) signaling pathways	6	69	0.00490789	0.014851	0.286711	14	45	0.00375501	9606	Homo sapiens	ENSG00000134070;ENSG00000077150;ENSG00000023445;ENSG00000118503;ENSG00000185386;ENSG00000167207	R-HSA-741386;R-HSA-688136;R-HSA-688137;R-HSA-706479;R-HSA-622415;R-HSA-741411;R-HSA-1247960;R-HSA-688985;R-HSA-9603905;R-HSA-168405;R-HSA-708349;R-HSA-741395;R-HSA-168184;R-HSA-168412
31	R-HSA-166058	MyD88:MAL(TIRAP) cascade initiated on plasma membrane	8	111	0.0078953	0.0150901	0.286711	32	63	0.00525701	9606	Homo sapiens	ENSG00000120875;ENSG00000134070;ENSG00000077150;ENSG00000137462;ENSG00000185386;ENSG00000173432;ENSG00000167207;ENSG00000100906	R-HSA-166082;R-HSA-2201316;R-HSA-166091;R-HSA-2201322;R-HSA-166286;R-HSA-936963;R-HSA-166284;R-HSA-936960;R-HSA-168140;R-HSA-198669;R-HSA-2559414;R-HSA-936991;R-HSA-936986;R-HSA-2262775;R-HSA-203797;R-HSA-450257;R-HSA-166362;R-HSA-166363;R-HSA-2262777;R-HSA-450333;R-HSA-936942;R-HSA-168166;R-HSA-166119;R-HSA-450337;R-HSA-450222;R-HSA-450346;R-HSA-937059;R-HSA-937022;R-HSA-168053;R-HSA-937079;R-HS…
32	R-HSA-168188	Toll Like Receptor TLR6:TLR2 Cascade	8	111	0.0078953	0.0150901	0.286711	33	65	0.0054239	9606	Homo sapiens	ENSG00000120875;ENSG00000134070;ENSG00000077150;ENSG00000137462;ENSG00000185386;ENSG00000173432;ENSG00000167207;ENSG00000100906	R-HSA-166082;R-HSA-2201316;R-HSA-166091;R-HSA-2201322;R-HSA-166286;R-HSA-936963;R-HSA-166284;R-HSA-936960;R-HSA-168140;R-HSA-198669;R-HSA-2559414;R-HSA-936991;R-HSA-936986;R-HSA-2262775;R-HSA-203797;R-HSA-450257;R-HSA-166362;R-HSA-166363;R-HSA-2262777;R-HSA-450333;R-HSA-936942;R-HSA-168166;R-HSA-166119;R-HSA-450337;R-HSA-450222;R-HSA-450346;R-HSA-937059;R-HSA-937022;R-HSA-168950;R-HSA-168053;R-HS…
33	R-HSA-8849474	PTK6 Activates STAT3	2	7	0.000498	0.0172722	0.304631	3	9	0.000751	9606	Homo sapiens	ENSG00000184557	R-HSA-8848150;R-HSA-8848178;R-HSA-8848110
34	R-HSA-168179	Toll Like Receptor TLR1:TLR2 Cascade	8	114	0.00810868	0.0173918	0.304631	33	65	0.0054239	9606	Homo sapiens	ENSG00000120875;ENSG00000134070;ENSG00000077150;ENSG00000137462;ENSG00000185386;ENSG00000173432;ENSG00000167207;ENSG00000100906	R-HSA-166082;R-HSA-2201316;R-HSA-166091;R-HSA-2201322;R-HSA-166286;R-HSA-936963;R-HSA-166284;R-HSA-936960;R-HSA-168140;R-HSA-198669;R-HSA-2559414;R-HSA-936991;R-HSA-936986;R-HSA-2262775;R-HSA-203797;R-HSA-450257;R-HSA-166362;R-HSA-166363;R-HSA-2262777;R-HSA-450333;R-HSA-936942;R-HSA-168166;R-HSA-166119;R-HSA-450337;R-HSA-450222;R-HSA-450346;R-HSA-937059;R-HSA-937022;R-HSA-168951;R-HSA-168053;R-HS…
35	R-HSA-181438	Toll Like Receptor 2 (TLR2) Cascade	8	114	0.00810868	0.0173918	0.304631	34	67	0.00559079	9606	Homo sapiens	ENSG00000120875;ENSG00000134070;ENSG00000077150;ENSG00000137462;ENSG00000185386;ENSG00000173432;ENSG00000167207;ENSG00000100906	R-HSA-166082;R-HSA-2201316;R-HSA-166091;R-HSA-2201322;R-HSA-166286;R-HSA-936963;R-HSA-166284;R-HSA-936960;R-HSA-168140;R-HSA-198669;R-HSA-2559414;R-HSA-936991;R-HSA-936986;R-HSA-2262775;R-HSA-203797;R-HSA-450257;R-HSA-166362;R-HSA-166363;R-HSA-2262777;R-HSA-450333;R-HSA-936942;R-HSA-168166;R-HSA-166119;R-HSA-450337;R-HSA-450222;R-HSA-450346;R-HSA-937059;R-HSA-937022;R-HSA-168950;R-HSA-168951;R-HS…
36	R-HSA-446652	Interleukin-1 family signaling	10	162	0.0115229	0.0188212	0.304631	31	78	0.00650868	9606	Homo sapiens	ENSG00000134070;ENSG00000077150;ENSG00000125538;ENSG00000115604;ENSG00000115008;ENSG00000115602;ENSG00000173432;ENSG00000167207;ENSG00000100906	R-HSA-507719;R-HSA-446862;R-HSA-9008577;R-HSA-8848335;R-HSA-8848395;R-HSA-168140;R-HSA-446868;R-HSA-450133;R-HSA-446684;R-HSA-448603;R-HSA-446694;R-HSA-446692;R-HSA-168166;R-HSA-449058;R-HSA-209063;R-HSA-9008684;R-HSA-209125;R-HSA-209061;R-HSA-446894;R-HSA-446701;R-HSA-446634;R-HSA-448629;R-HSA-446130;R-HSA-8848370;R-HSA-448703;R-HSA-9009072;R-HSA-168184;R-HSA-209087;R-HSA-445752;R-HSA-446648;R-H…
37	R-HSA-975871	MyD88 cascade initiated on plasma membrane	7	94	0.00668611	0.0190394	0.304631	20	57	0.00475634	9606	Homo sapiens	ENSG00000120875;ENSG00000134070;ENSG00000077150;ENSG00000185386;ENSG00000173432;ENSG00000167207;ENSG00000100906	R-HSA-936942;R-HSA-975852;R-HSA-168166;R-HSA-450337;R-HSA-450222;R-HSA-975879;R-HSA-450346;R-HSA-936963;R-HSA-936960;R-HSA-168140;R-HSA-198669;R-HSA-936991;R-HSA-936986;R-HSA-203797;R-HSA-168053;R-HSA-450257;R-HSA-168184;R-HSA-975861;R-HSA-450333;R-HSA-975857
38	R-HSA-168176	Toll Like Receptor 5 (TLR5) Cascade	7	94	0.00668611	0.0190394	0.304631	20	58	0.00483979	9606	Homo sapiens	ENSG00000120875;ENSG00000134070;ENSG00000077150;ENSG00000185386;ENSG00000173432;ENSG00000167207;ENSG00000100906	R-HSA-936942;R-HSA-975852;R-HSA-168166;R-HSA-450337;R-HSA-450222;R-HSA-975879;R-HSA-450346;R-HSA-936963;R-HSA-936960;R-HSA-168140;R-HSA-198669;R-HSA-936991;R-HSA-936986;R-HSA-203797;R-HSA-168053;R-HSA-450257;R-HSA-168184;R-HSA-975861;R-HSA-450333;R-HSA-975857
39	R-HSA-168142	Toll Like Receptor 10 (TLR10) Cascade	7	94	0.00668611	0.0190394	0.304631	20	58	0.00483979	9606	Homo sapiens	ENSG00000120875;ENSG00000134070;ENSG00000077150;ENSG00000185386;ENSG00000173432;ENSG00000167207;ENSG00000100906	R-HSA-936942;R-HSA-975852;R-HSA-168166;R-HSA-450337;R-HSA-450222;R-HSA-975879;R-HSA-450346;R-HSA-936963;R-HSA-936960;R-HSA-168140;R-HSA-198669;R-HSA-936991;R-HSA-936986;R-HSA-203797;R-HSA-168053;R-HSA-450257;R-HSA-168184;R-HSA-975861;R-HSA-450333;R-HSA-975857
40	R-HSA-168928	DDX58/IFIH1-mediated induction of interferon-alpha/beta	7	96	0.00682837	0.0210529	0.310047	10	46	0.00383845	9606	Homo sapiens	ENSG00000077150;ENSG00000171855;ENSG00000118503;ENSG00000187608;ENSG00000173432;ENSG00000100906	R-HSA-936462;R-HSA-1028815;R-HSA-9604499;R-HSA-1028812;R-HSA-168166;R-HSA-168935;R-HSA-937337;R-HSA-1028819;R-HSA-936563;R-HSA-168140
41	R-HSA-194313	VEGF ligand-receptor interactions	2	8	0.000569	0.0221462	0.310047	4	4	0.000334	9606	Homo sapiens	ENSG00000102755;ENSG00000150630	R-HSA-195378;R-HSA-194310;R-HSA-194311;R-HSA-194308
42	R-HSA-195399	VEGF binds to VEGFR leading to receptor dimerization	2	8	0.000569	0.0221462	0.310047	3	3	0.00025	9606	Homo sapiens	ENSG00000102755;ENSG00000150630	R-HSA-194310;R-HSA-194311;R-HSA-194308
43	R-HSA-5603029	IkBA variant leads to EDA-ID	2	8	0.000569	0.0221462	0.310047	1	1	8.34e-05	9606	Homo sapiens	ENSG00000077150;ENSG00000100906	R-HSA-5228811
44	R-HSA-5660668	CLEC7A/inflammasome pathway	2	8	0.000569	0.0221462	0.310047	2	4	0.000334	9606	Homo sapiens	ENSG00000125538	R-HSA-5660663;R-HSA-5660622
45	R-HSA-8935964	RUNX1 regulates expression of components of tight junctions	2	8	0.000569	0.0221462	0.310047	2	6	0.000501	9606	Homo sapiens	ENSG00000184113	R-HSA-8936000;R-HSA-8936007
46	R-HSA-166016	Toll Like Receptor 4 (TLR4) Cascade	9	144	0.0102425	0.0234112	0.327757	34	94	0.00784379	9606	Homo sapiens	ENSG00000120875;ENSG00000134070;ENSG00000077150;ENSG00000023445;ENSG00000137462;ENSG00000185386;ENSG00000173432;ENSG00000167207;ENSG00000100906	R-HSA-166082;R-HSA-2201316;R-HSA-166091;R-HSA-2201322;R-HSA-166286;R-HSA-936963;R-HSA-166284;R-HSA-936960;R-HSA-168140;R-HSA-198669;R-HSA-2559414;R-HSA-936991;R-HSA-168915;R-HSA-936986;R-HSA-2262775;R-HSA-203797;R-HSA-450257;R-HSA-166362;R-HSA-166363;R-HSA-2262777;R-HSA-450333;R-HSA-936942;R-HSA-168166;R-HSA-166119;R-HSA-450337;R-HSA-450222;R-HSA-450346;R-HSA-937059;R-HSA-937022;R-HSA-450358;R-HS…
47	R-HSA-5357905	Regulation of TNFR1 signaling	4	39	0.00277402	0.0260532	0.336423	8	14	0.00116822	9606	Homo sapiens	ENSG00000023445;ENSG00000118503;ENSG00000232810;ENSG00000056558	R-HSA-5634228;R-HSA-5693108;R-HSA-5357845;R-HSA-5634221;R-HSA-5693055;R-HSA-5357928;R-HSA-8863101;R-HSA-5626953
48	R-HSA-8869496	TFAP2A acts as a transcriptional repressor during retinoic acid induced cell differentiation	2	9	0.00064	0.0275164	0.336423	2	7	0.000584	9606	Homo sapiens	ENSG00000101057	R-HSA-8869566;R-HSA-8869549
49	R-HSA-975138	TRAF6 mediated induction of NFkB and MAP kinases upon TLR7/8 or 9 activation	7	102	0.00725514	0.0279714	0.336423	17	47	0.0039219	9606	Homo sapiens	ENSG00000120875;ENSG00000134070;ENSG00000077150;ENSG00000185386;ENSG00000173432;ENSG00000167207;ENSG00000100906	R-HSA-168166;R-HSA-975147;R-HSA-450337;R-HSA-450222;R-HSA-450346;R-HSA-168140;R-HSA-198669;R-HSA-450358;R-HSA-975103;R-HSA-975100;R-HSA-203797;R-HSA-975097;R-HSA-168053;R-HSA-450257;R-HSA-168184;R-HSA-450333;R-HSA-975185
50	R-HSA-877300	Interferon gamma signaling	13	250	0.0177822	0.028363	0.336423	4	15	0.00125167	9606	Homo sapiens	ENSG00000162692;ENSG00000117595;ENSG00000204642;ENSG00000154451;ENSG00000162645;ENSG00000184557;ENSG00000090339	R-HSA-873918;R-HSA-877269;R-HSA-1031716;R-HSA-1031713
51	R-HSA-392851	Prostacyclin signalling through prostacyclin receptor	3	23	0.00163596	0.028524	0.336423	4	4	0.000334	9606	Homo sapiens	ENSG00000160013;ENSG00000087460	R-HSA-392852;R-HSA-392870;R-HSA-391942;R-HSA-392874
52	R-HSA-164378	PKA activation in glucagon signalling	3	23	0.00163596	0.028524	0.336423	1	2	0.000167	9606	Homo sapiens	ENSG00000129467;ENSG00000087460	R-HSA-164377
53	R-HSA-9614657	FOXO-mediated transcription of cell death genes	3	23	0.00163596	0.028524	0.336423	4	15	0.00125167	9606	Homo sapiens	ENSG00000113916;ENSG00000175197	R-HSA-9622627;R-HSA-9622630;R-HSA-9622667;R-HSA-9622604
54	R-HSA-975155	MyD88 dependent cascade initiated on endosome	7	103	0.00732627	0.0292579	0.336423	20	62	0.00517356	9606	Homo sapiens	ENSG00000120875;ENSG00000134070;ENSG00000077150;ENSG00000185386;ENSG00000173432;ENSG00000167207;ENSG00000100906	R-HSA-168166;R-HSA-975115;R-HSA-975147;R-HSA-450337;R-HSA-450222;R-HSA-975111;R-HSA-450346;R-HSA-168140;R-HSA-198669;R-HSA-450358;R-HSA-975103;R-HSA-975100;R-HSA-975160;R-HSA-203797;R-HSA-975097;R-HSA-168053;R-HSA-450257;R-HSA-168184;R-HSA-450333;R-HSA-975185
55	R-HSA-168181	Toll Like Receptor 7/8 (TLR7/8) Cascade	7	103	0.00732627	0.0292579	0.336423	20	63	0.00525701	9606	Homo sapiens	ENSG00000120875;ENSG00000134070;ENSG00000077150;ENSG00000185386;ENSG00000173432;ENSG00000167207;ENSG00000100906	R-HSA-168166;R-HSA-975115;R-HSA-975147;R-HSA-450337;R-HSA-450222;R-HSA-975111;R-HSA-450346;R-HSA-168140;R-HSA-198669;R-HSA-450358;R-HSA-975103;R-HSA-975100;R-HSA-975160;R-HSA-203797;R-HSA-975097;R-HSA-168053;R-HSA-450257;R-HSA-168184;R-HSA-450333;R-HSA-975185
56	R-HSA-5668541	TNFR2 non-canonical NF-kB pathway	7	104	0.0073974	0.0305839	0.336423	23	43	0.00358812	9606	Homo sapiens	ENSG00000077150;ENSG00000023445;ENSG00000125726;ENSG00000232810;ENSG00000104856;ENSG00000006327;ENSG00000227507	R-HSA-5668534;R-HSA-5676598;R-HSA-5668404;R-HSA-5676596;R-HSA-5668789;R-HSA-5676597;R-HSA-5668467;R-HSA-5676595;R-HSA-5607731;R-HSA-5676593;R-HSA-5668414;R-HSA-5607741;R-HSA-5668543;R-HSA-5669023;R-HSA-5668454;R-HSA-5669024;R-HSA-5668481;R-HSA-5668417;R-HSA-5607725;R-HSA-5676591;R-HSA-5607726;R-HSA-5607720;R-HSA-5607723
57	R-HSA-416572	Sema4D induced cell migration and growth-cone collapse	3	24	0.00170709	0.0317538	0.349291	3	6	0.000501	9606	Homo sapiens	ENSG00000100345;ENSG00000101335;ENSG00000172602	R-HSA-416594;R-HSA-416588;R-HSA-419197
58	R-HSA-168138	Toll Like Receptor 9 (TLR9) Cascade	7	107	0.00761078	0.0348024	0.38281	20	66	0.00550734	9606	Homo sapiens	ENSG00000120875;ENSG00000134070;ENSG00000077150;ENSG00000185386;ENSG00000173432;ENSG00000167207;ENSG00000100906	R-HSA-168166;R-HSA-975115;R-HSA-975147;R-HSA-450337;R-HSA-450222;R-HSA-975111;R-HSA-450346;R-HSA-168140;R-HSA-198669;R-HSA-450358;R-HSA-975103;R-HSA-975100;R-HSA-975160;R-HSA-203797;R-HSA-975097;R-HSA-168053;R-HSA-450257;R-HSA-168184;R-HSA-450333;R-HSA-975185
59	R-HSA-8957275	Post-translational protein phosphorylation	7	109	0.00775304	0.0378193	0.38281	1	1	8.34e-05	9606	Homo sapiens	ENSG00000184371;ENSG00000130203;ENSG00000187689;ENSG00000136244;ENSG00000115414;ENSG00000125730;ENSG00000070404	R-HSA-8952289
60	R-HSA-9020702	Interleukin-1 signaling	7	109	0.00775304	0.0378193	0.38281	21	45	0.00375501	9606	Homo sapiens	ENSG00000134070;ENSG00000077150;ENSG00000125538;ENSG00000115008;ENSG00000173432;ENSG00000167207;ENSG00000100906	R-HSA-446694;R-HSA-507719;R-HSA-446692;R-HSA-168166;R-HSA-209063;R-HSA-209125;R-HSA-209061;R-HSA-446862;R-HSA-446894;R-HSA-446701;R-HSA-446634;R-HSA-168140;R-HSA-446868;R-HSA-450133;R-HSA-446130;R-HSA-446684;R-HSA-168184;R-HSA-209087;R-HSA-445752;R-HSA-446648;R-HSA-445753
61	R-HSA-168898	Toll-like Receptor Cascades	10	184	0.0130877	0.0395469	0.38281	52	181	0.0151035	9606	Homo sapiens	ENSG00000120875;ENSG00000163131;ENSG00000134070;ENSG00000077150;ENSG00000023445;ENSG00000137462;ENSG00000185386;ENSG00000173432;ENSG00000167207;ENSG00000100906	R-HSA-975115;R-HSA-975879;R-HSA-975111;R-HSA-166286;R-HSA-936963;R-HSA-166284;R-HSA-936960;R-HSA-198669;R-HSA-2559414;R-HSA-936991;R-HSA-936986;R-HSA-203797;R-HSA-450333;R-HSA-1678981;R-HSA-975147;R-HSA-450337;R-HSA-450222;R-HSA-450346;R-HSA-937022;R-HSA-450358;R-HSA-975160;R-HSA-166072;R-HSA-5432814;R-HSA-166082;R-HSA-2201316;R-HSA-166091;R-HSA-2201322;R-HSA-168140;R-HSA-9014342;R-HSA-1678920;R-…
62	R-HSA-446107	Type I hemidesmosome assembly	2	11	0.000782	0.0396208	0.38281	6	6	0.000501	9606	Homo sapiens	ENSG00000178209;ENSG00000196878	R-HSA-446083;R-HSA-432956;R-HSA-446077;R-HSA-432909;R-HSA-432952;R-HSA-446089
63	R-HSA-419812	Calcitonin-like ligand receptors	2	11	0.000782	0.0396208	0.38281	2	4	0.000334	9606	Homo sapiens	ENSG00000148926;ENSG00000064989	R-HSA-420214;R-HSA-420127
64	R-HSA-4755510	SUMOylation of immune response proteins	2	11	0.000782	0.0396208	0.38281	2	5	0.000417	9606	Homo sapiens	ENSG00000077150;ENSG00000100906	R-HSA-4656914;R-HSA-4755479
65	R-HSA-8939242	RUNX1 regulates transcription of genes involved in differentiation of keratinocytes	2	11	0.000782	0.0396208	0.38281	2	8	0.000668	9606	Homo sapiens	ENSG00000184557	R-HSA-8955885;R-HSA-8955748
66	R-HSA-450302	activated TAK1 mediates p38 MAPK activation	3	27	0.00192048	0.0425344	0.38281	4	5	0.000417	9606	Homo sapiens	ENSG00000134070;ENSG00000185386;ENSG00000167207	R-HSA-450257;R-HSA-450222;R-HSA-450333;R-HSA-450346
67	R-HSA-5627123	RHO GTPases activate PAKs	3	27	0.00192048	0.0425344	0.38281	5	15	0.00125167	9606	Homo sapiens	ENSG00000196924;ENSG00000100345;ENSG00000101335	R-HSA-5668932;R-HSA-5668978;R-HSA-5669250;R-HSA-419232;R-HSA-5669240
68	R-HSA-430116	GP1b-IX-V activation signalling	2	12	0.000854	0.0462963	0.404882	5	7	0.000584	9606	Homo sapiens	ENSG00000196924;ENSG00000110799	R-HSA-430096;R-HSA-430076;R-HSA-443418;R-HSA-443402;R-HSA-430073
69	R-HSA-912694	Regulation of IFNA signaling	3	28	0.00199161	0.0464851	0.404882	5	5	0.000417	9606	Homo sapiens	ENSG00000171855;ENSG00000159110;ENSG00000184557	R-HSA-997311;R-HSA-912685;R-HSA-997309;R-HSA-912680;R-HSA-997314
70	R-HSA-933542	TRAF6 mediated NF-kB activation	3	29	0.00206274	0.0506103	0.404882	2	4	0.000334	9606	Homo sapiens	ENSG00000077150;ENSG00000173432;ENSG00000100906	R-HSA-168166;R-HSA-168140
71	R-HSA-8854691	Interleukin-20 family signaling	3	29	0.00206274	0.0506103	0.404882	16	56	0.0046729	9606	Homo sapiens	ENSG00000162892;ENSG00000105639;ENSG00000184557	R-HSA-448708;R-HSA-8987179;R-HSA-8987150;R-HSA-8987104;R-HSA-8987141;R-HSA-8987012;R-HSA-8987270;R-HSA-8987161;R-HSA-8987097;R-HSA-8987129;R-HSA-8987096;R-HSA-8986972;R-HSA-9005340;R-HSA-8987220;R-HSA-8987156;R-HSA-8987063
72	R-HSA-2586552	Signaling by Leptin	2	13	0.000925	0.0533501	0.426801	15	19	0.00158545	9606	Homo sapiens	ENSG00000116678;ENSG00000184557	R-HSA-2671850;R-HSA-2672302;R-HSA-2671855;R-HSA-2671872;R-HSA-2671873;R-HSA-2671747;R-HSA-2671876;R-HSA-2671868;R-HSA-2671742;R-HSA-2671839;R-HSA-2586559;R-HSA-2586555;R-HSA-2671829;R-HSA-2586553;R-HSA-2671862
73	R-HSA-446728	Cell junction organization	6	94	0.00668611	0.053565	0.42852	9	37	0.00308745	9606	Homo sapiens	ENSG00000196924;ENSG00000158769;ENSG00000159261;ENSG00000184113;ENSG00000178209;ENSG00000196878	R-HSA-420019;R-HSA-446083;R-HSA-432956;R-HSA-446077;R-HSA-419981;R-HSA-432909;R-HSA-430347;R-HSA-432952;R-HSA-446089
74	R-HSA-420029	Tight junction interactions	3	30	0.00213386	0.054907	0.439256	2	3	0.00025	9606	Homo sapiens	ENSG00000158769;ENSG00000159261;ENSG00000184113	R-HSA-420019;R-HSA-419981
75	R-HSA-400685	Sema4D in semaphorin signaling	3	30	0.00213386	0.054907	0.439256	7	12	0.00100133	9606	Homo sapiens	ENSG00000100345;ENSG00000101335;ENSG00000172602	R-HSA-400677;R-HSA-416562;R-HSA-416546;R-HSA-416594;R-HSA-416559;R-HSA-416588;R-HSA-419197
76	R-HSA-75893	TNF signaling	4	50	0.00355644	0.0555689	0.444551	22	29	0.00241989	9606	Homo sapiens	ENSG00000023445;ENSG00000118503;ENSG00000232810;ENSG00000056558	R-HSA-5357776;R-HSA-5357904;R-HSA-5634228;R-HSA-5693108;R-HSA-5357845;R-HSA-5357780;R-HSA-5693055;R-HSA-83656;R-HSA-3371353;R-HSA-3371385;R-HSA-5357757;R-HSA-83660;R-HSA-140978;R-HSA-5626981;R-HSA-5626982;R-HSA-5357860;R-HSA-5634221;R-HSA-5357928;R-HSA-5626988;R-HSA-8863101;R-HSA-5626953;R-HSA-83582
77	R-HSA-5357786	TNFR1-induced proapoptotic signaling	2	14	0.000996	0.060756	0.485988	2	3	0.00025	9606	Homo sapiens	ENSG00000118503;ENSG00000232810	R-HSA-140978;R-HSA-83582
78	R-HSA-8941332	RUNX2 regulates genes involved in cell migration	2	14	0.000996	0.060756	0.485988	2	7	0.000584	9606	Homo sapiens	ENSG00000198542	R-HSA-8939833;R-HSA-8939829
79	R-HSA-8864260	Transcriptional regulation by the AP-2 (TFAP2) family of transcription factors	4	52	0.0036987	0.0622935	0.485988	4	44	0.00367156	9606	Homo sapiens	ENSG00000130203;ENSG00000101057	R-HSA-8869575;R-HSA-8869590;R-HSA-8869566;R-HSA-8869549
80	R-HSA-381183	ATF6 (ATF6-alpha) activates chaperone genes	2	15	0.00106693	0.068489	0.485988	1	5	0.000417	9606	Homo sapiens	ENSG00000175197	R-HSA-1791107
81	R-HSA-3928663	EPHA-mediated growth cone collapse	3	33	0.00234725	0.0687939	0.485988	4	4	0.000334	9606	Homo sapiens	ENSG00000169242;ENSG00000100345;ENSG00000101335	R-HSA-3928651;R-HSA-3928602;R-HSA-3928648;R-HSA-3928616
82	R-HSA-8963899	Plasma lipoprotein remodeling	4	54	0.00384096	0.0694268	0.485988	9	30	0.00250334	9606	Homo sapiens	ENSG00000130203;ENSG00000087237;ENSG00000160179;ENSG00000101670	R-HSA-174690;R-HSA-174739;R-HSA-266082;R-HSA-174757;R-HSA-349404;R-HSA-266350;R-HSA-266303;R-HSA-266328;R-HSA-8980228
83	R-HSA-140877	Formation of Fibrin Clot (Clotting Cascade)	4	55	0.00391209	0.0731444	0.499221	11	57	0.00475634	9606	Homo sapiens	ENSG00000110799;ENSG00000135919;ENSG00000184500;ENSG00000003436	R-HSA-141026;R-HSA-158419;R-HSA-158118;R-HSA-5604929;R-HSA-140599;R-HSA-5602080;R-HSA-5591040;R-HSA-140696;R-HSA-158137;R-HSA-140825;R-HSA-5607002
84	R-HSA-5260271	Diseases of Immune System	3	34	0.00241838	0.0737432	0.499221	5	14	0.00116822	9606	Homo sapiens	ENSG00000077150;ENSG00000137462;ENSG00000100906	R-HSA-5602353;R-HSA-5228811;R-HSA-5602672;R-HSA-5602383;R-HSA-5602606
85	R-HSA-5602358	Diseases associated with the TLR signaling cascade	3	34	0.00241838	0.0737432	0.499221	5	14	0.00116822	9606	Homo sapiens	ENSG00000077150;ENSG00000137462;ENSG00000100906	R-HSA-5602353;R-HSA-5228811;R-HSA-5602672;R-HSA-5602383;R-HSA-5602606
86	R-HSA-5661231	Metallothioneins bind metals	2	16	0.00113806	0.0765249	0.499221	5	27	0.002253	9606	Homo sapiens	ENSG00000198417;ENSG00000205362	R-HSA-5662596;R-HSA-5661219;R-HSA-5661217;R-HSA-5661230;R-HSA-5662623
87	R-HSA-1251985	Nuclear signaling by ERBB4	3	35	0.00248951	0.0788462	0.499221	3	22	0.00183578	9606	Homo sapiens	ENSG00000174808;ENSG00000107562	R-HSA-8954207;R-HSA-1251992;R-HSA-8954199
88	R-HSA-1059683	Interleukin-6 signaling	2	17	0.00120919	0.0848409	0.499221	16	19	0.00158545	9606	Homo sapiens	ENSG00000136244;ENSG00000184557	R-HSA-1112690;R-HSA-1112755;R-HSA-1067667;R-HSA-1112565;R-HSA-1112727;R-HSA-1067640;R-HSA-1112602;R-HSA-1112604;R-HSA-1067676;R-HSA-1112510;R-HSA-1112703;R-HSA-1112514;R-HSA-1067651;R-HSA-1112708;R-HSA-1067688;R-HSA-1067659
89	R-HSA-918233	TRAF3-dependent IRF activation pathway	2	17	0.00120919	0.0848409	0.499221	2	9	0.000751	9606	Homo sapiens	ENSG00000171855	R-HSA-1028815;R-HSA-1028812
90	R-HSA-381033	ATF6 (ATF6-alpha) activates chaperones	2	17	0.00120919	0.0848409	0.499221	1	10	0.000834	9606	Homo sapiens	ENSG00000175197	R-HSA-1791107
91	R-HSA-1500931	Cell-Cell communication	7	133	0.00946013	0.0875573	0.499221	10	60	0.00500668	9606	Homo sapiens	ENSG00000196924;ENSG00000158769;ENSG00000159261;ENSG00000101307;ENSG00000184113;ENSG00000178209;ENSG00000196878	R-HSA-210274;R-HSA-420019;R-HSA-446083;R-HSA-432956;R-HSA-446077;R-HSA-419981;R-HSA-432909;R-HSA-430347;R-HSA-432952;R-HSA-446089
92	R-HSA-2129379	Molecules associated with elastic fibres	3	38	0.00270289	0.0950364	0.499221	4	10	0.000834	9606	Homo sapiens	ENSG00000105855;ENSG00000125965;ENSG00000115414	R-HSA-2537665;R-HSA-2396029;R-HSA-2396399;R-HSA-2395320
93	R-HSA-114608	Platelet degranulation	7	137	0.00974465	0.0983273	0.499221	4	11	0.000918	9606	Homo sapiens	ENSG00000196924;ENSG00000110799;ENSG00000184500;ENSG00000115414;ENSG00000261371;ENSG00000100234;ENSG00000150630	R-HSA-481044;R-HSA-482772;R-HSA-481009;R-HSA-481007
94	R-HSA-399955	SEMA3A-Plexin repulsion signaling by inhibiting Integrin adhesion	2	19	0.00135145	0.102227	0.499221	5	8	0.000668	9606	Homo sapiens	ENSG00000075213;ENSG00000172602	R-HSA-399941;R-HSA-399934;R-HSA-399935;R-HSA-399933;R-HSA-399928
95	R-HSA-1810476	RIP-mediated NFkB activation via ZBP1	2	19	0.00135145	0.102227	0.499221	2	4	0.000334	9606	Homo sapiens	ENSG00000077150;ENSG00000100906	R-HSA-9604480;R-HSA-168140
96	R-HSA-163359	Glucagon signaling in metabolic regulation	3	40	0.00284515	0.106521	0.499221	4	6	0.000501	9606	Homo sapiens	ENSG00000129467;ENSG00000087460	R-HSA-163617;R-HSA-825631;R-HSA-164377;R-HSA-381704
97	R-HSA-5682113	Defective ABCA1 causes Tangier disease	1	4	0.000285	0.107329	0.499221	1	1	8.34e-05	9606	Homo sapiens	ENSG00000165029	R-HSA-5682111
98	R-HSA-2473224	Antagonism of Activin by Follistatin	1	4	0.000285	0.107329	0.499221	1	2	0.000167	9606	Homo sapiens	ENSG00000070404	R-HSA-2473186
99	R-HSA-194306	Neurophilin interactions with VEGF and VEGFR	1	4	0.000285	0.107329	0.499221	1	2	0.000167	9606	Homo sapiens	ENSG00000102755	R-HSA-195418
100	R-HSA-2559580	Oxidative Stress Induced Senescence	6	114	0.00810868	0.108643	0.499221	16	39	0.00325434	9606	Homo sapiens	ENSG00000171855;ENSG00000105810;ENSG00000185386;ENSG00000273802;ENSG00000132510	R-HSA-182594;R-HSA-3222546;R-HSA-3229138;R-HSA-3238999;R-HSA-450222;R-HSA-3229089;R-HSA-3222593;R-HSA-3223200;R-HSA-3222533;R-HSA-3223236;R-HSA-3240295;R-HSA-8979071;R-HSA-3239014;R-HSA-3239019;R-HSA-450333;R-HSA-3229102
101	R-HSA-373076	Class A/1 (Rhodopsin-like receptors)	18	460	0.0327193	0.108911	0.499221	15	150	0.0125167	9606	Homo sapiens	ENSG00000177464;ENSG00000163739;ENSG00000115009;ENSG00000173432;ENSG00000006210;ENSG00000170989;ENSG00000169245;ENSG00000184451;ENSG00000160013;ENSG00000163734;ENSG00000124875;ENSG00000163735;ENSG00000101850;ENSG00000169429;ENSG00000081041;ENSG00000107562;ENSG00000213088;ENSG00000125730	R-HSA-444647;R-HSA-419428;R-HSA-374214;R-HSA-391942;R-HSA-964811;R-HSA-8851298;R-HSA-391913;R-HSA-374248;R-HSA-374251;R-HSA-373813;R-HSA-373791;R-HSA-373087;R-HSA-373342;R-HSA-373086;R-HSA-444731
102	R-HSA-354194	GRB2:SOS provides linkage to MAPK signaling for Integrins	2	20	0.00142258	0.111256	0.499221	2	2	0.000167	9606	Homo sapiens	ENSG00000110799;ENSG00000115414	R-HSA-354165;R-HSA-354087
103	R-HSA-1362300	Transcription of E2F targets under negative control by p107 (RBL1) and p130 (RBL2) in complex with HDAC1	2	20	0.00142258	0.111256	0.499221	2	8	0.000668	9606	Homo sapiens	ENSG00000101057	R-HSA-8978926;R-HSA-8964561
104	R-HSA-76005	Response to elevated platelet cytosolic Ca2+	7	144	0.0102425	0.118838	0.499221	4	14	0.00116822	9606	Homo sapiens	ENSG00000196924;ENSG00000110799;ENSG00000184500;ENSG00000115414;ENSG00000261371;ENSG00000100234;ENSG00000150630	R-HSA-481044;R-HSA-482772;R-HSA-481009;R-HSA-481007
105	R-HSA-5660526	Response to metal ions	2	21	0.0014937	0.120483	0.499221	5	31	0.00258678	9606	Homo sapiens	ENSG00000198417;ENSG00000205362	R-HSA-5662596;R-HSA-5661219;R-HSA-5661217;R-HSA-5661230;R-HSA-5662623
106	R-HSA-372708	p130Cas linkage to MAPK signaling for integrins	2	22	0.00156483	0.129891	0.499221	3	3	0.00025	9606	Homo sapiens	ENSG00000110799;ENSG00000115414	R-HSA-372693;R-HSA-372705;R-HSA-372697
107	R-HSA-1300652	Sperm:Oocyte Membrane Binding	1	5	0.000356	0.132316	0.499221	1	1	8.34e-05	9606	Homo sapiens	ENSG00000182264	R-HSA-1297275
108	R-HSA-1296053	Classical Kir channels	1	5	0.000356	0.132316	0.499221	1	1	8.34e-05	9606	Homo sapiens	ENSG00000123700	R-HSA-1296046
109	R-HSA-450294	MAP kinase activation	4	69	0.00490789	0.134969	0.499221	8	32	0.00267023	9606	Homo sapiens	ENSG00000120875;ENSG00000134070;ENSG00000185386;ENSG00000167207	R-HSA-203797;R-HSA-450337;R-HSA-168053;R-HSA-450257;R-HSA-450222;R-HSA-450333;R-HSA-450346;R-HSA-198669
110	R-HSA-3928664	Ephrin signaling	2	23	0.00163596	0.139461	0.499221	11	11	0.000918	9606	Homo sapiens	ENSG00000101335;ENSG00000125266	R-HSA-3928633;R-HSA-3928639;R-HSA-3928594;R-HSA-3928625;R-HSA-3928641;R-HSA-3928640;R-HSA-3928615;R-HSA-3928631;R-HSA-3928614;R-HSA-4093329;R-HSA-3928580
111	R-HSA-1606322	ZBP1(DAI) mediated induction of type I IFNs	2	23	0.00163596	0.139461	0.499221	2	10	0.000834	9606	Homo sapiens	ENSG00000077150;ENSG00000100906	R-HSA-9604480;R-HSA-168140
112	R-HSA-5625900	RHO GTPases activate CIT	2	23	0.00163596	0.139461	0.499221	1	6	0.000501	9606	Homo sapiens	ENSG00000100345;ENSG00000101335	R-HSA-5671919
113	R-HSA-373755	Semaphorin interactions	4	70	0.00497902	0.140017	0.499221	20	40	0.00333778	9606	Homo sapiens	ENSG00000075213;ENSG00000100345;ENSG00000101335;ENSG00000172602	R-HSA-399941;R-HSA-400677;R-HSA-416546;R-HSA-399939;R-HSA-399951;R-HSA-416559;R-HSA-416588;R-HSA-399946;R-HSA-399947;R-HSA-399944;R-HSA-416562;R-HSA-416594;R-HSA-399952;R-HSA-399934;R-HSA-399935;R-HSA-399933;R-HSA-419197;R-HSA-399930;R-HSA-399931;R-HSA-399928
114	R-HSA-9006927	Signaling by Non-Receptor Tyrosine Kinases	4	70	0.00497902	0.140017	0.499221	8	52	0.00433912	9606	Homo sapiens	ENSG00000174808;ENSG00000100644;ENSG00000184557	R-HSA-8848150;R-HSA-8848005;R-HSA-8848804;R-HSA-8848178;R-HSA-8857583;R-HSA-8848110;R-HSA-8848812;R-HSA-8847995
115	R-HSA-8848021	Signaling by PTK6	4	70	0.00497902	0.140017	0.499221	8	52	0.00433912	9606	Homo sapiens	ENSG00000174808;ENSG00000100644;ENSG00000184557	R-HSA-8848150;R-HSA-8848005;R-HSA-8848804;R-HSA-8848178;R-HSA-8857583;R-HSA-8848110;R-HSA-8848812;R-HSA-8847995
116	R-HSA-2262752	Cellular responses to stress	19	514	0.0365602	0.148511	0.499221	53	184	0.0153538	9606	Homo sapiens	ENSG00000105810;ENSG00000211445;ENSG00000115008;ENSG00000136244;ENSG00000132510;ENSG00000171855;ENSG00000112096;ENSG00000137100;ENSG00000167552;ENSG00000100644;ENSG00000185386;ENSG00000273802;ENSG00000149257;ENSG00000169429;ENSG00000142279	R-HSA-3790137;R-HSA-3790130;R-HSA-3229089;R-HSA-3223200;R-HSA-1234179;R-HSA-3371554;R-HSA-4793819;R-HSA-1234177;R-HSA-1234183;R-HSA-1234181;R-HSA-450333;R-HSA-3229102;R-HSA-3222546;R-HSA-3857305;R-HSA-3857308;R-HSA-450222;R-HSA-3222533;R-HSA-5082356;R-HSA-182594;R-HSA-1235035;R-HSA-5082369;R-HSA-3371518;R-HSA-1235037;R-HSA-8932184;R-HSA-3299680;R-HSA-3785711;R-HSA-3240295;R-HSA-3239014;R-HSA-3239…
117	R-HSA-174824	Plasma lipoprotein assembly, remodeling, and clearance	5	98	0.00697062	0.14876	0.499221	20	84	0.00700935	9606	Homo sapiens	ENSG00000130203;ENSG00000087237;ENSG00000160179;ENSG00000165029;ENSG00000101670	R-HSA-174690;R-HSA-5682103;R-HSA-174624;R-HSA-5682101;R-HSA-174657;R-HSA-266082;R-HSA-174660;R-HSA-174757;R-HSA-266350;R-HSA-8980228;R-HSA-216723;R-HSA-174706;R-HSA-174739;R-HSA-5682084;R-HSA-216727;R-HSA-216757;R-HSA-349404;R-HSA-174808;R-HSA-266303;R-HSA-266328
118	R-HSA-5627117	RHO GTPases Activate ROCKs	2	24	0.00170709	0.149179	0.499221	2	6	0.000501	9606	Homo sapiens	ENSG00000100345;ENSG00000101335	R-HSA-419232;R-HSA-419197
119	R-HSA-2243919	Crosslinking of collagen fibrils	2	24	0.00170709	0.149179	0.499221	3	13	0.00108478	9606	Homo sapiens	ENSG00000113083;ENSG00000129038	R-HSA-2022141;R-HSA-2395340;R-HSA-2002466
120	R-HSA-173736	Alternative complement activation	1	6	0.000427	0.156604	0.499221	9	9	0.000751	9606	Homo sapiens	ENSG00000125730	R-HSA-183122;R-HSA-173745;R-HSA-183126;R-HSA-174551;R-HSA-183130;R-HSA-173754;R-HSA-173739;R-HSA-981539;R-HSA-173740
121	R-HSA-5626978	TNFR1-mediated ceramide production	1	6	0.000427	0.156604	0.499221	3	3	0.00025	9606	Homo sapiens	ENSG00000232810	R-HSA-5626981;R-HSA-5626982;R-HSA-5626988
122	R-HSA-5578996	Defective CYP27A1 causes Cerebrotendinous xanthomatosis (CTX)	1	6	0.000427	0.156604	0.499221	2	2	0.000167	9606	Homo sapiens	ENSG00000135929	R-HSA-9035960;R-HSA-5602170
123	R-HSA-140834	Extrinsic Pathway of Fibrin Clot Formation	1	6	0.000427	0.156604	0.499221	1	8	0.000668	9606	Homo sapiens	ENSG00000003436	R-HSA-140825
124	R-HSA-2682334	EPH-Ephrin signaling	5	101	0.00718401	0.162157	0.499221	49	56	0.0046729	9606	Homo sapiens	ENSG00000169242;ENSG00000100345;ENSG00000101335;ENSG00000125266	R-HSA-3928633;R-HSA-3928632;R-HSA-3928639;R-HSA-3928627;R-HSA-3928625;R-HSA-3928624;R-HSA-3928631;R-HSA-3928628;R-HSA-3928617;R-HSA-3928616;R-HSA-3928623;R-HSA-3928610;R-HSA-3928615;R-HSA-3928614;R-HSA-3928612;R-HSA-3928602;R-HSA-3928601;R-HSA-3928600;R-HSA-3928607;R-HSA-4093339;R-HSA-4093336;R-HSA-3928604;R-HSA-3928595;R-HSA-3928594;R-HSA-4093332;R-HSA-3928592;R-HSA-4093330;R-HSA-4093331;R-HSA-3…
125	R-HSA-450321	JNK (c-Jun kinases) phosphorylation and activation mediated by activated human TAK1	2	26	0.00184935	0.168991	0.499221	1	3	0.00025	9606	Homo sapiens	ENSG00000134070;ENSG00000167207	R-HSA-450337
126	R-HSA-198753	ERK/MAPK targets	2	26	0.00184935	0.168991	0.499221	2	7	0.000584	9606	Homo sapiens	ENSG00000120875;ENSG00000185386	R-HSA-203797;R-HSA-198669
127	R-HSA-449836	Other interleukin signaling	2	26	0.00184935	0.168991	0.499221	4	19	0.00158545	9606	Homo sapiens	ENSG00000184371;ENSG00000108342	R-HSA-9009485;R-HSA-8854738;R-HSA-9009488;R-HSA-6787737
128	R-HSA-381119	Unfolded Protein Response (UPR)	7	160	0.0113806	0.173132	0.499221	8	95	0.00792724	9606	Homo sapiens	ENSG00000175197;ENSG00000108691;ENSG00000178607;ENSG00000169429	R-HSA-381109;R-HSA-517731;R-HSA-381217;R-HSA-425923;R-HSA-381091;R-HSA-1791107;R-HSA-381116;R-HSA-1791056
129	R-HSA-448424	Interleukin-17 signaling	4	77	0.00547692	0.177324	0.499221	8	35	0.00292056	9606	Homo sapiens	ENSG00000120875;ENSG00000134070;ENSG00000185386;ENSG00000167207	R-HSA-203797;R-HSA-450337;R-HSA-168053;R-HSA-450257;R-HSA-450222;R-HSA-450333;R-HSA-450346;R-HSA-198669
130	R-HSA-447038	NrCAM interactions	1	7	0.000498	0.180214	0.499221	4	4	0.000334	9606	Homo sapiens	ENSG00000091129	R-HSA-447030;R-HSA-376134;R-HSA-549060;R-HSA-445067
131	R-HSA-1566977	Fibronectin matrix formation	1	7	0.000498	0.180214	0.499221	3	3	0.00025	9606	Homo sapiens	ENSG00000115414	R-HSA-202723;R-HSA-2327746;R-HSA-2545196
132	R-HSA-174577	Activation of C3 and C5	1	7	0.000498	0.180214	0.499221	3	3	0.00025	9606	Homo sapiens	ENSG00000125730	R-HSA-173680;R-HSA-166817;R-HSA-173636
133	R-HSA-1234162	Oxygen-dependent asparagine hydroxylation of Hypoxia-inducible Factor Alpha	1	7	0.000498	0.180214	0.499221	1	1	8.34e-05	9606	Homo sapiens	ENSG00000100644	R-HSA-1234164
134	R-HSA-3134963	DEx/H-box helicases activate type I IFN and inflammatory cytokines production	1	7	0.000498	0.180214	0.499221	1	5	0.000417	9606	Homo sapiens	ENSG00000077150	R-HSA-9604480
135	R-HSA-432040	Vasopressin regulates renal water homeostasis via Aquaporins	3	52	0.0036987	0.184856	0.499221	5	15	0.00125167	9606	Homo sapiens	ENSG00000129467;ENSG00000087460	R-HSA-163617;R-HSA-432195;R-HSA-422320;R-HSA-432188;R-HSA-164377
136	R-HSA-112409	RAF-independent MAPK1/3 activation	2	28	0.00199161	0.189213	0.499221	3	12	0.00100133	9606	Homo sapiens	ENSG00000120875;ENSG00000136244	R-HSA-109857;R-HSA-109858;R-HSA-5675373
137	R-HSA-6803205	TP53 regulates transcription of several additional cell death genes whose specific roles in p53-dependent apoptosis remain uncertain	2	28	0.00199161	0.189213	0.499221	2	19	0.00158545	9606	Homo sapiens	ENSG00000113916	R-HSA-6800253;R-HSA-6800250
138	R-HSA-8953897	Cellular responses to external stimuli	21	601	0.0427484	0.193924	0.499221	58	254	0.0211949	9606	Homo sapiens	ENSG00000105810;ENSG00000211445;ENSG00000115008;ENSG00000136244;ENSG00000198417;ENSG00000132510;ENSG00000205362;ENSG00000171855;ENSG00000112096;ENSG00000137100;ENSG00000167552;ENSG00000100644;ENSG00000185386;ENSG00000273802;ENSG00000149257;ENSG00000169429;ENSG00000142279	R-HSA-3790137;R-HSA-3790130;R-HSA-3229089;R-HSA-3223200;R-HSA-1234179;R-HSA-3371554;R-HSA-4793819;R-HSA-1234177;R-HSA-1234183;R-HSA-1234181;R-HSA-450333;R-HSA-3229102;R-HSA-3222546;R-HSA-3857305;R-HSA-3857308;R-HSA-450222;R-HSA-3222533;R-HSA-5082356;R-HSA-182594;R-HSA-5662623;R-HSA-1235035;R-HSA-5082369;R-HSA-3371518;R-HSA-1235037;R-HSA-8932184;R-HSA-3299680;R-HSA-5662596;R-HSA-3785711;R-HSA-3240…
139	R-HSA-198725	Nuclear Events (kinase and transcription factor activation)	2	29	0.00206274	0.199443	0.499221	2	11	0.000918	9606	Homo sapiens	ENSG00000120875;ENSG00000185386	R-HSA-203797;R-HSA-198669
140	R-HSA-8964041	LDL remodeling	1	8	0.000569	0.203165	0.499221	1	2	0.000167	9606	Homo sapiens	ENSG00000087237	R-HSA-266350
141	R-HSA-9614085	FOXO-mediated transcription	5	110	0.00782417	0.205005	0.499221	7	85	0.00709279	9606	Homo sapiens	ENSG00000113916;ENSG00000175197;ENSG00000112096	R-HSA-9622627;R-HSA-9622630;R-HSA-9617972;R-HSA-9622667;R-HSA-9617832;R-HSA-9617833;R-HSA-9622604
142	R-HSA-445355	Smooth Muscle Contraction	3	55	0.00391209	0.206373	0.499221	5	11	0.000918	9606	Homo sapiens	ENSG00000163431;ENSG00000101335	R-HSA-445700;R-HSA-445813;R-HSA-445699;R-HSA-445704;R-HSA-445705
143	R-HSA-6783589	Interleukin-6 family signaling	2	30	0.00213386	0.209738	0.499221	16	33	0.00275367	9606	Homo sapiens	ENSG00000136244;ENSG00000184557	R-HSA-1112690;R-HSA-1112755;R-HSA-1067667;R-HSA-1112565;R-HSA-1112727;R-HSA-1067640;R-HSA-1112602;R-HSA-1112604;R-HSA-1067676;R-HSA-1112510;R-HSA-1112703;R-HSA-1112514;R-HSA-1067651;R-HSA-1112708;R-HSA-1067688;R-HSA-1067659
144	R-HSA-8963898	Plasma lipoprotein assembly	2	30	0.00213386	0.209738	0.499221	7	19	0.00158545	9606	Homo sapiens	ENSG00000130203;ENSG00000165029	R-HSA-216723;R-HSA-5682103;R-HSA-5682084;R-HSA-5682101;R-HSA-216727;R-HSA-216757;R-HSA-174660
145	R-HSA-8863678	Neurodegenerative Diseases	2	30	0.00213386	0.209738	0.499221	1	22	0.00183578	9606	Homo sapiens	ENSG00000112096	R-HSA-8870703
146	R-HSA-8862803	Deregulated CDK5 triggers multiple neurodegenerative pathways in Alzheimer's disease models	2	30	0.00213386	0.209738	0.499221	1	22	0.00183578	9606	Homo sapiens	ENSG00000112096	R-HSA-8870703
147	R-HSA-1266695	Interleukin-7 signaling	2	31	0.00220499	0.220084	0.499221	15	25	0.00208611	9606	Homo sapiens	ENSG00000168685;ENSG00000105639	R-HSA-449958;R-HSA-1295540;R-HSA-6785165;R-HSA-1295519;R-HSA-8983077;R-HSA-1295516;R-HSA-8983078;R-HSA-451895;R-HSA-8983003;R-HSA-1264832;R-HSA-9025969;R-HSA-8983059;R-HSA-8983061;R-HSA-449978;R-HSA-8983063
148	R-HSA-204174	Regulation of pyruvate dehydrogenase (PDH) complex	2	31	0.00220499	0.220084	0.499221	2	4	0.000334	9606	Homo sapiens	ENSG00000100577;ENSG00000004799	R-HSA-9011595;R-HSA-203946
149	R-HSA-170834	Signaling by TGF-beta Receptor Complex	4	85	0.00604595	0.223484	0.499221	8	82	0.00684246	9606	Homo sapiens	ENSG00000158769;ENSG00000129559;ENSG00000171223	R-HSA-2160931;R-HSA-2160932;R-HSA-2134532;R-HSA-2160935;R-HSA-2134519;R-HSA-2134506;R-HSA-2187293;R-HSA-4332236
150	R-HSA-9006936	Signaling by TGF-beta family members	5	114	0.00810868	0.225152	0.499221	9	107	0.00892857	9606	Homo sapiens	ENSG00000158769;ENSG00000129559;ENSG00000171223;ENSG00000070404	R-HSA-2160931;R-HSA-2160932;R-HSA-2134532;R-HSA-2160935;R-HSA-2134519;R-HSA-2473186;R-HSA-2134506;R-HSA-2187293;R-HSA-4332236
151	R-HSA-8964026	Chylomicron clearance	1	9	0.00064	0.225475	0.499221	4	4	0.000334	9606	Homo sapiens	ENSG00000130203	R-HSA-174706;R-HSA-174624;R-HSA-174657;R-HSA-174808
152	R-HSA-8857538	PTK6 promotes HIF1A stabilization	1	9	0.00064	0.225475	0.499221	1	5	0.000417	9606	Homo sapiens	ENSG00000100644	R-HSA-8857583
153	R-HSA-447043	Neurofascin interactions	1	9	0.00064	0.225475	0.499221	1	7	0.000584	9606	Homo sapiens	ENSG00000091129	R-HSA-373730
154	R-HSA-159763	Transport of gamma-carboxylated protein precursors from the endoplasmic reticulum to the Golgi apparatus	1	9	0.00064	0.225475	0.499221	1	9	0.000751	9606	Homo sapiens	ENSG00000184500	R-HSA-159729
155	R-HSA-500792	GPCR ligand binding	22	651	0.0463049	0.230202	0.499221	18	177	0.0147697	9606	Homo sapiens	ENSG00000177464;ENSG00000163739;ENSG00000115009;ENSG00000173432;ENSG00000064989;ENSG00000148926;ENSG00000006210;ENSG00000170989;ENSG00000169245;ENSG00000184451;ENSG00000160013;ENSG00000163734;ENSG00000124875;ENSG00000163735;ENSG00000101850;ENSG00000169429;ENSG00000081041;ENSG00000107562;ENSG00000213088;ENSG00000125730;ENSG00000087460	R-HSA-444647;R-HSA-419428;R-HSA-374214;R-HSA-391942;R-HSA-964811;R-HSA-8851298;R-HSA-381612;R-HSA-391913;R-HSA-374248;R-HSA-374251;R-HSA-373813;R-HSA-420214;R-HSA-420127;R-HSA-373791;R-HSA-373087;R-HSA-373342;R-HSA-373086;R-HSA-444731
156	R-HSA-8874081	MET activates PTK2 signaling	2	32	0.00227612	0.230471	0.499221	1	5	0.000417	9606	Homo sapiens	ENSG00000115414;ENSG00000196878	R-HSA-8874079
157	R-HSA-140837	Intrinsic Pathway of Fibrin Clot Formation	2	32	0.00227612	0.230471	0.499221	3	20	0.00166889	9606	Homo sapiens	ENSG00000110799;ENSG00000135919	R-HSA-158419;R-HSA-158118;R-HSA-158137
158	R-HSA-1474228	Degradation of the extracellular matrix	6	148	0.0105271	0.246211	0.499221	14	105	0.00876168	9606	Homo sapiens	ENSG00000171812;ENSG00000163131;ENSG00000111799;ENSG00000115414;ENSG00000154734;ENSG00000196878	R-HSA-2482180;R-HSA-3788061;R-HSA-3791155;R-HSA-3785684;R-HSA-1592310;R-HSA-2168046;R-HSA-1566981;R-HSA-1454757;R-HSA-1566979;R-HSA-2534160;R-HSA-2533950;R-HSA-2537499;R-HSA-1564169;R-HSA-2533944
159	R-HSA-8849473	PTK6 Expression	1	10	0.000711	0.247162	0.499221	2	3	0.00025	9606	Homo sapiens	ENSG00000100644	R-HSA-8848804;R-HSA-8848812
160	R-HSA-159782	Removal of aminoterminal propeptides from gamma-carboxylated proteins	1	10	0.000711	0.247162	0.499221	1	9	0.000751	9606	Homo sapiens	ENSG00000184500	R-HSA-159773
161	R-HSA-1236394	Signaling by ERBB4	3	61	0.00433886	0.25088	0.499221	14	37	0.00308745	9606	Homo sapiens	ENSG00000174808;ENSG00000107562	R-HSA-1250353;R-HSA-1250357;R-HSA-1251992;R-HSA-1250370;R-HSA-8954207;R-HSA-1250315;R-HSA-1977958;R-HSA-1977959;R-HSA-1250383;R-HSA-1236398;R-HSA-8954199;R-HSA-1250380;R-HSA-1250348;R-HSA-1250220
162	R-HSA-3000171	Non-integrin membrane-ECM interactions	3	61	0.00433886	0.25088	0.499221	4	22	0.00183578	9606	Homo sapiens	ENSG00000162733;ENSG00000115414;ENSG00000196878	R-HSA-2328129;R-HSA-2396337;R-HSA-2465890;R-HSA-2731141
163	R-HSA-5607764	CLEC7A (Dectin-1) signaling	5	120	0.00853546	0.256392	0.499221	12	45	0.00375501	9606	Homo sapiens	ENSG00000077150;ENSG00000125538;ENSG00000104856;ENSG00000100906	R-HSA-5660663;R-HSA-5660965;R-HSA-5607728;R-HSA-5607731;R-HSA-5607741;R-HSA-5607725;R-HSA-5660622;R-HSA-5607724;R-HSA-5607726;R-HSA-5607720;R-HSA-202541;R-HSA-5607723
164	R-HSA-418597	G alpha (z) signalling events	3	62	0.00440999	0.25844	0.499221	2	13	0.00108478	9606	Homo sapiens	ENSG00000129467;ENSG00000087460	R-HSA-392129;R-HSA-392064
165	R-HSA-450282	MAPK targets/ Nuclear events mediated by MAP kinases	2	35	0.00248951	0.261778	0.499221	3	16	0.00133511	9606	Homo sapiens	ENSG00000120875;ENSG00000185386	R-HSA-203797;R-HSA-168053;R-HSA-198669
166	R-HSA-420092	Glucagon-type ligand receptors	2	35	0.00248951	0.261778	0.499221	1	8	0.000668	9606	Homo sapiens	ENSG00000087460	R-HSA-381612
167	R-HSA-418594	G alpha (i) signalling events	19	567	0.04033	0.261966	0.499221	21	161	0.0134346	9606	Homo sapiens	ENSG00000130203;ENSG00000163739;ENSG00000115009;ENSG00000173432;ENSG00000006210;ENSG00000170989;ENSG00000169245;ENSG00000184451;ENSG00000063660;ENSG00000163734;ENSG00000124875;ENSG00000163735;ENSG00000169429;ENSG00000081041;ENSG00000107562;ENSG00000125730;ENSG00000129467;ENSG00000087460	R-HSA-392129;R-HSA-749454;R-HSA-2404131;R-HSA-170666;R-HSA-2404140;R-HSA-392206;R-HSA-380073;R-HSA-2395784;R-HSA-170671;R-HSA-2423785;R-HSA-2429643;R-HSA-170674;R-HSA-170672;R-HSA-170676;R-HSA-170677;R-HSA-2424254;R-HSA-749456;R-HSA-111930;R-HSA-170686;R-HSA-2395768;R-HSA-170685
168	R-HSA-212718	EGFR interacts with phospholipase C-gamma	1	11	0.000782	0.268243	0.499221	3	3	0.00025	9606	Homo sapiens	ENSG00000174808	R-HSA-212706;R-HSA-212710;R-HSA-212713
169	R-HSA-193634	Axonal growth inhibition (RHOA activation)	1	11	0.000782	0.268243	0.499221	5	6	0.000501	9606	Homo sapiens	ENSG00000040608	R-HSA-9012761;R-HSA-193696;R-HSA-193655;R-HSA-209573;R-HSA-193636
170	R-HSA-9020933	Interleukin-23 signaling	1	11	0.000782	0.268243	0.499221	9	12	0.00100133	9606	Homo sapiens	ENSG00000110944	R-HSA-8950364;R-HSA-8950269;R-HSA-8952749;R-HSA-8950591;R-HSA-447130;R-HSA-8950741;R-HSA-8952823;R-HSA-8950583;R-HSA-8950183
171	R-HSA-164940	Nef mediated downregulation of MHC class I complex cell surface expression	1	11	0.000782	0.268243	0.499221	3	4	0.000334	9606	Homo sapiens	ENSG00000152056	R-HSA-182263;R-HSA-182279;R-HSA-182286
172	R-HSA-8985947	Interleukin-9 signaling	1	11	0.000782	0.268243	0.499221	7	12	0.00100133	9606	Homo sapiens	ENSG00000105639	R-HSA-8985929;R-HSA-451895;R-HSA-8985914;R-HSA-8985900;R-HSA-8985973;R-HSA-8985988;R-HSA-8963734
173	R-HSA-9012546	Interleukin-18 signaling	1	11	0.000782	0.268243	0.499221	2	4	0.000334	9606	Homo sapiens	ENSG00000115604	R-HSA-8848370;R-HSA-8848395
174	R-HSA-5652227	Fructose biosynthesis	1	11	0.000782	0.268243	0.499221	1	2	0.000167	9606	Homo sapiens	ENSG00000085662	R-HSA-5652172
175	R-HSA-444473	Formyl peptide receptors bind formyl peptides and many other ligands	1	11	0.000782	0.268243	0.499221	1	3	0.00025	9606	Homo sapiens	ENSG00000173432	R-HSA-391913
176	R-HSA-936440	Negative regulators of DDX58/IFIH1 signaling	2	36	0.00256064	0.272231	0.499221	3	13	0.00108478	9606	Homo sapiens	ENSG00000118503;ENSG00000187608	R-HSA-936462;R-HSA-937337;R-HSA-936563
177	R-HSA-5610787	Hedgehog 'off' state	5	124	0.00881997	0.277774	0.499221	6	32	0.00267023	9606	Homo sapiens	ENSG00000123607;ENSG00000167552;ENSG00000129467;ENSG00000087460	R-HSA-5610725;R-HSA-5610727;R-HSA-5610726;R-HSA-5610733;R-HSA-5610767;R-HSA-5610766
178	R-HSA-182971	EGFR downregulation	2	37	0.00263177	0.282679	0.499221	19	22	0.00183578	9606	Homo sapiens	ENSG00000164056;ENSG00000174808	R-HSA-8867047;R-HSA-183072;R-HSA-8867044;R-HSA-8867041;R-HSA-182986;R-HSA-183051;R-HSA-8951490;R-HSA-182990;R-HSA-183055;R-HSA-182988;R-HSA-183084;R-HSA-183058;R-HSA-182994;R-HSA-183089;R-HSA-182993;R-HSA-183002;R-HSA-183067;R-HSA-182969;R-HSA-183036
179	R-HSA-140875	Common Pathway of Fibrin Clot Formation	2	37	0.00263177	0.282679	0.499221	7	29	0.00241989	9606	Homo sapiens	ENSG00000135919;ENSG00000184500	R-HSA-141026;R-HSA-5604929;R-HSA-140599;R-HSA-5602080;R-HSA-5591040;R-HSA-140696;R-HSA-5607002
180	R-HSA-937042	IRAK2 mediated activation of TAK1 complex	1	12	0.000854	0.288735	0.499221	5	5	0.000417	9606	Homo sapiens	ENSG00000134070	R-HSA-936942;R-HSA-936991;R-HSA-936986;R-HSA-936963;R-HSA-936960
181	R-HSA-9020958	Interleukin-21 signaling	1	12	0.000854	0.288735	0.499221	4	5	0.000417	9606	Homo sapiens	ENSG00000105639	R-HSA-9006873;R-HSA-9006844;R-HSA-9006850;R-HSA-9006870
182	R-HSA-193697	p75NTR regulates axonogenesis	1	12	0.000854	0.288735	0.499221	5	8	0.000668	9606	Homo sapiens	ENSG00000040608	R-HSA-9012761;R-HSA-193696;R-HSA-193655;R-HSA-209573;R-HSA-193636
183	R-HSA-112411	MAPK1 (ERK2) activation	1	12	0.000854	0.288735	0.499221	1	3	0.00025	9606	Homo sapiens	ENSG00000136244	R-HSA-109858
184	R-HSA-450341	Activation of the AP-1 family of transcription factors	1	12	0.000854	0.288735	0.499221	1	5	0.000417	9606	Homo sapiens	ENSG00000185386	R-HSA-168053
185	R-HSA-264870	Caspase-mediated cleavage of cytoskeletal proteins	1	12	0.000854	0.288735	0.499221	1	10	0.000834	9606	Homo sapiens	ENSG00000178209	R-HSA-201637
186	R-HSA-73887	Death Receptor Signalling	6	157	0.0111672	0.289002	0.499221	29	90	0.00751001	9606	Homo sapiens	ENSG00000023445;ENSG00000118503;ENSG00000040608;ENSG00000232810;ENSG00000056558;ENSG00000100906	R-HSA-5357776;R-HSA-5357904;R-HSA-209536;R-HSA-5357845;R-HSA-5357780;R-HSA-83656;R-HSA-3371385;R-HSA-83660;R-HSA-9012761;R-HSA-5626953;R-HSA-5634228;R-HSA-5693108;R-HSA-193696;R-HSA-209573;R-HSA-193636;R-HSA-5693055;R-HSA-3371353;R-HSA-193705;R-HSA-5357757;R-HSA-140978;R-HSA-5626981;R-HSA-5626982;R-HSA-5357860;R-HSA-193655;R-HSA-5634221;R-HSA-5357928;R-HSA-5626988;R-HSA-8863101;R-HSA-83582
187	R-HSA-447115	Interleukin-12 family signaling	4	96	0.00682837	0.29111	0.499221	25	114	0.00951268	9606	Homo sapiens	ENSG00000110944;ENSG00000112096;ENSG00000104998	R-HSA-8950537;R-HSA-8984012;R-HSA-9617941;R-HSA-8984014;R-HSA-8984001;R-HSA-8950210;R-HSA-8950340;R-HSA-8950364;R-HSA-8984021;R-HSA-447130;R-HSA-8950485;R-HSA-8950741;R-HSA-8984023;R-HSA-8950441;R-HSA-8952749;R-HSA-8950766;R-HSA-448427;R-HSA-8950183;R-HSA-8950716;R-HSA-8950269;R-HSA-8950271;R-HSA-8950591;R-HSA-8950518;R-HSA-8952823;R-HSA-8950583
188	R-HSA-1538133	G0 and Early G1	2	38	0.00270289	0.293113	0.499221	2	27	0.002253	9606	Homo sapiens	ENSG00000101057	R-HSA-8978926;R-HSA-8964561
189	R-HSA-421270	Cell-cell junction organization	3	67	0.00476563	0.296617	0.499221	2	21	0.00175234	9606	Homo sapiens	ENSG00000158769;ENSG00000159261;ENSG00000184113	R-HSA-420019;R-HSA-419981
190	R-HSA-9006921	Integrin signaling	2	39	0.00277402	0.303527	0.499221	15	24	0.00200267	9606	Homo sapiens	ENSG00000110799;ENSG00000115414	R-HSA-354149;R-HSA-429415;R-HSA-354087;R-HSA-372705;R-HSA-429441;R-HSA-377644;R-HSA-354124;R-HSA-377641;R-HSA-377640;R-HSA-377643;R-HSA-372693;R-HSA-354165;R-HSA-354066;R-HSA-372697;R-HSA-354073
191	R-HSA-354192	Integrin alphaIIb beta3 signaling	2	39	0.00277402	0.303527	0.499221	15	24	0.00200267	9606	Homo sapiens	ENSG00000110799;ENSG00000115414	R-HSA-354149;R-HSA-429415;R-HSA-354087;R-HSA-372705;R-HSA-429441;R-HSA-377644;R-HSA-354124;R-HSA-377641;R-HSA-377640;R-HSA-377643;R-HSA-372693;R-HSA-354165;R-HSA-354066;R-HSA-372697;R-HSA-354073
192	R-HSA-2173796	SMAD2/SMAD3:SMAD4 heterotrimer regulates transcription	2	39	0.00277402	0.303527	0.499221	1	17	0.00141856	9606	Homo sapiens	ENSG00000171223	R-HSA-2187293
193	R-HSA-445717	Aquaporin-mediated transport	3	68	0.00483676	0.304302	0.499221	5	25	0.00208611	9606	Homo sapiens	ENSG00000129467;ENSG00000087460	R-HSA-163617;R-HSA-432195;R-HSA-422320;R-HSA-432188;R-HSA-164377
194	R-HSA-9020956	Interleukin-27 signaling	1	13	0.000925	0.308655	0.499221	10	20	0.00166889	9606	Homo sapiens	ENSG00000104998	R-HSA-8950441;R-HSA-8950537;R-HSA-8950716;R-HSA-8950766;R-HSA-8950271;R-HSA-8950210;R-HSA-8950340;R-HSA-8950485;R-HSA-448427;R-HSA-8950518
195	R-HSA-2151209	Activation of PPARGC1A (PGC-1alpha) by phosphorylation	1	13	0.000925	0.308655	0.499221	1	2	0.000167	9606	Homo sapiens	ENSG00000185386	R-HSA-1592233
196	R-HSA-110056	MAPK3 (ERK1) activation	1	13	0.000925	0.308655	0.499221	1	4	0.000334	9606	Homo sapiens	ENSG00000136244	R-HSA-109857
197	R-HSA-2022923	Dermatan sulfate biosynthesis	1	13	0.000925	0.308655	0.499221	1	4	0.000334	9606	Homo sapiens	ENSG00000111817	R-HSA-2022052
198	R-HSA-373080	Class B/2 (Secretin family receptors)	4	99	0.00704175	0.310061	0.499221	3	20	0.00166889	9606	Homo sapiens	ENSG00000148926;ENSG00000087460;ENSG00000064989	R-HSA-420214;R-HSA-420127;R-HSA-381612
199	R-HSA-983231	Factors involved in megakaryocyte development and platelet production	7	194	0.013799	0.314331	0.499221	10	43	0.00358812	9606	Homo sapiens	ENSG00000171855;ENSG00000185022;ENSG00000167552;ENSG00000135596;ENSG00000110047;ENSG00000116852	R-HSA-1008220;R-HSA-983259;R-HSA-8865107;R-HSA-1008200;R-HSA-1011576;R-HSA-994038;R-HSA-994020;R-HSA-994034;R-HSA-983266;R-HSA-1008240
200	R-HSA-210990	PECAM1 interactions	1	14	0.000996	0.328018	0.499221	7	7	0.000584	9606	Homo sapiens	ENSG00000261371	R-HSA-210291;R-HSA-210290;R-HSA-210304;R-HSA-210294;R-HSA-210277;R-HSA-210283;R-HSA-210285
201	R-HSA-9020558	Interleukin-2 signaling	1	14	0.000996	0.328018	0.499221	13	18	0.001502	9606	Homo sapiens	ENSG00000105639	R-HSA-451942;R-HSA-919404;R-HSA-452100;R-HSA-508292;R-HSA-508451;R-HSA-508513;R-HSA-452097;R-HSA-450063;R-HSA-452108;R-HSA-451895;R-HSA-452122;R-HSA-508282;R-HSA-452091
202	R-HSA-416550	Sema4D mediated inhibition of cell attachment and migration	1	14	0.000996	0.328018	0.499221	4	6	0.000501	9606	Homo sapiens	ENSG00000172602	R-HSA-400677;R-HSA-416562;R-HSA-416546;R-HSA-416559
203	R-HSA-5638302	Signaling by Overexpressed Wild-Type EGFR in Cancer	1	14	0.000996	0.328018	0.499221	1	2	0.000167	9606	Homo sapiens	ENSG00000174808	R-HSA-1225978
204	R-HSA-5638303	Inhibition of Signaling by Overexpressed EGFR	1	14	0.000996	0.328018	0.499221	1	2	0.000167	9606	Homo sapiens	ENSG00000174808	R-HSA-1225978
205	R-HSA-77108	Utilization of Ketone Bodies	1	14	0.000996	0.328018	0.499221	1	3	0.00025	9606	Homo sapiens	ENSG00000161267	R-HSA-73920
206	R-HSA-8963888	Chylomicron assembly	1	14	0.000996	0.328018	0.499221	1	5	0.000417	9606	Homo sapiens	ENSG00000130203	R-HSA-174660
207	R-HSA-75205	Dissolution of Fibrin Clot	1	14	0.000996	0.328018	0.499221	3	19	0.00158545	9606	Homo sapiens	ENSG00000135919	R-HSA-158800;R-HSA-158795;R-HSA-159005
[truncated: 524 more rows]

## Sheet: Dataset 1.7
Supplementary dataset 1.7. Molecular pathways identified in the Lbp-induced transcriptome of hBMECs by Reactome server
[truncated: 740 more rows]

[truncated: 4 more sheets: Dataset 1.8, Dataset 1.9, Dataset 1.10, Dataset 1.11]
